# Supplementary material for: Metagenomic insights into the relationship between gut microbiota and residual feed intake of small-sized meat ducks
Source: Front Microbiol. 2023 Jan 18;13:1075610. doi: 10.3389/fmicb.2022.1075610 (PMC9889972; doi:10.3389/fmicb.2022.1075610)
Supplement: Supplementary Table 1 — Taxonomy results of the gut microbiome of each sample. [file Table_1.XLSX]

## Sheet: Sheet1
taxonomy	LR-1	LR-2	LR-3	LR-4	LR-5	LR-6	LR-7	LR-8	LR-9	HR-1	HR-2	HR-3	HR-4	HR-5	HR-6	HR-7	HR-8	HR-9
Bacteria	100	100	100	99.9965	100	99.9981	100	100	100	100	99.9983	100	99.9999	99.9984	100	100	100	99.9983
Archaea	0	0	0	0.0035	0	0.0019	0	0	0	0	0.0017	0	0	0.0016	0	0	0	0.0017
Bacteria;Bacteroidetes	51.2847	26.0412	33.3754	56.0651	64.6029	66.1094	57.3382	54.1663	46.3643	41.3719	51.2806	53.5372	62.119	39.0218	57.8449	44.4185	32.0581	52.2529
Bacteria;Firmicutes	46.2483	71.7605	63.9813	39.3577	28.9437	31.9791	40.6043	44.1003	49.0587	55.1448	39.9388	45.3953	34.7559	44.6673	36.9668	52.9956	35.6522	44.7381
Bacteria;Proteobacteria	1.8121	0.8697	1.9502	0.7108	5.6748	0.9337	1.3529	0.4044	3.3155	2.5445	1.4065	0.4078	1.8314	0.3079	1.7645	1.5557	8.7716	1.801
Bacteria;Verrucomicrobia	0.1134	0.7758	0.1184	0.1083	0.3331	0.092	0.1039	0.636	0.0773	0.1446	6.6071	0.1121	0.6702	10.8414	1.9383	0.11	22.1613	0.0924
Bacteria;Actinobacteria	0.2362	0.1085	0.148	3.5137	0.1991	0.4793	0.1779	0.2923	0.2788	0.3451	0.085	0.0422	0.3647	4.7201	1.094	0.5331	0.9214	0.7308
Bacteria;Cyanobacteria	0.0756	0.0616	0.0748	0.0035	0.0138	0.1668	0.1198	0.1287	0.0442	0.0358	0.2143	0.2291	0.0326	0.0521	0.0245	0.0038	0.181	0.0756
Bacteria;Tenericutes	0.011	0.1892	0	0.0262	0.0197	0.0307	0.1163	0.068	0.4003	0.0093	0.1105	0.0845	0.0122	0.0065	0.0245	0.1613	0.0147	0.0722
Bacteria;Epsilonbacteraeota	0.0268	0.0029	0.0592	0	0.0079	0	0.0018	0	0.0055	0.0062	0.0034	0.0032	0.002	0	0.0024	0.0038	0.0016	0
Bacteria;Patescibacteria	0.0047	0.0073	0	0.0035	0.0059	0	0	0	0.0028	0.0155	0.0255	0.0016	0.0081	0.0049	0.0024	0.0019	0	0.0118
Bacteria;Chloroflexi	0	0	0.0016	0	0.0039	0	0	0	0	0.0016	0	0.0016	0.002	0.0016	0	0.0038	0	0
Bacteria;Acidobacteria	0.0016	0.0015	0.0031	0	0.0039	0	0	0	0	0.0062	0.0034	0	0	0.0016	0	0.0057	0.0082	0
Bacteria;Planctomycetes	0	0	0	0	0.0059	0	0.0035	0	0	0	0	0	0	0	0	0	0	0.0017
Archaea;Euryarchaeota	0	0	0	0.0035	0	0.0019	0	0	0	0	0.0017	0	0	0.0016	0	0	0	0.0017
Bacteria;Chlamydiae	0	0	0	0	0	0	0	0	0	0	0	0	0	0	0	0	0	0
Bacteria;Nitrospirae	0	0	0	0	0	0	0	0.0055	0	0.0031	0	0	0	0	0	0	0	0
Bacteria;Gemmatimonadetes	0	0	0	0	0	0	0	0	0	0	0	0	0	0	0	0	0	0
Bacteria;Armatimonadetes	0	0	0	0	0	0	0	0	0	0	0	0	0	0	0	0	0	0
Bacteria;Omnitrophicaeota	0	0	0	0	0	0	0	0	0	0	0	0	0	0	0	0.0038	0	0
Bacteria;Fusobacteria	0	0.0029	0	0	0	0	0	0	0	0	0	0	0	0	0	0	0	0
Bacteria;Bacteroidetes;Bacteroidia	51.2847	26.0412	33.3754	56.0546	64.6029	66.0729	57.3382	54.1663	46.3643	41.3719	51.2806	53.5356	62.119	39.0218	57.8449	44.4185	32.0581	52.2529
Bacteria;Firmicutes;Clostridia	31.5328	58.921	52.3832	24.0962	18.5126	24.9578	33.8061	39.9827	32.357	40.4594	30.9405	41.3674	24.1973	40.0808	28.8882	23.7905	21.1291	38.9217
Bacteria;Firmicutes;Negativicutes	2.2812	0.9547	6.5296	13.0051	8.2018	5.6369	2.7253	1.3382	16.0032	2.8662	5.4745	1.1065	9.1591	1.89	6.1305	25.5929	12.5026	3.9582
Bacteria;Firmicutes;Erysipelotrichia	12.1997	10.6177	4.6231	2.0153	1.0447	1.0373	2.1933	2.3492	0.5687	11.5083	2.233	1.2154	1.2019	2.5759	1.6593	3.2631	1.7498	1.176
Bacteria;Proteobacteria;Deltaproteobacteria	0.3464	0.5456	0.0436	0.3405	4.3285	0.117	0.3523	0.1176	2.8296	0.2238	0.199	0.0227	0.3402	0.031	0.279	0.4496	7.4458	0.1042
Bacteria;Verrucomicrobia;Verrucomicrobiae	0.1134	0.7758	0.1184	0.1083	0.3331	0.092	0.1039	0.636	0.0773	0.1446	6.6071	0.1121	0.6702	10.8414	1.9383	0.11	22.1613	0.0924
Bacteria;Firmicutes;Bacilli	0.1417	1.1175	0.3349	0.1711	1.0545	0.2799	1.7828	0.3217	0.0718	0.1446	1.1293	1.6037	0.1019	0.031	0.1958	0.1688	0.1647	0.6233
Bacteria;Proteobacteria;Gammaproteobacteria	1.4106	0.2654	1.8536	0.3143	1.1748	0.765	0.9707	0.2592	0.4417	2.2895	1.1769	0.2713	1.4688	0.2591	1.4562	1.07	1.2589	1.5322
Bacteria;Actinobacteria;Actinobacteria	0.1748	0.0645	0.0639	3.4421	0.1695	0.4506	0.1427	0.2592	0.2623	0.1492	0.051	0.0244	0.3524	4.4464	1.0695	0.4781	0.8985	0.7073
Bacteria;Proteobacteria;Alphaproteobacteria	0.0551	0.0557	0.053	0.0559	0.1675	0.0518	0.0299	0.0202	0.0442	0.0311	0.0289	0.1137	0.0224	0.0179	0.0294	0.0341	0.0669	0.1646
Bacteria;Cyanobacteria;Melainabacteria	0.0724	0.0616	0.0748	0.0017	0.0039	0.1591	0.118	0.1287	0.0442	0.0358	0.1922	0.2275	0.0326	0.0505	0.0245	0.0038	0.1794	0.0689
Bacteria;Tenericutes;Mollicutes	0.011	0.1892	0	0.0262	0.0197	0.0307	0.1163	0.068	0.4003	0.0093	0.1105	0.0845	0.0122	0.0065	0.0245	0.1613	0.0147	0.0722
Bacteria;Actinobacteria;Coriobacteriia	0.0598	0.0411	0.0841	0.0716	0.0276	0.0268	0.0352	0.0331	0.0166	0.1958	0.034	0.0179	0.0122	0.2737	0.0245	0.055	0.0228	0.0235
Bacteria;Epsilonbacteraeota;Campylobacteria	0.0268	0.0029	0.0592	0	0.0079	0	0.0018	0	0.0055	0.0062	0.0034	0.0032	0.002	0	0.0024	0.0038	0.0016	0
Bacteria;Patescibacteria;Saccharimonadia	0.0016	0	0	0.0035	0.0039	0	0	0	0.0028	0.0155	0.0255	0.0016	0.002	0	0.0024	0.0019	0	0.0118
Bacteria;Cyanobacteria;Oxyphotobacteria	0.0031	0	0	0.0017	0.0099	0.0077	0.0018	0	0	0	0.0221	0.0016	0	0.0016	0	0	0.0016	0.0067
Bacteria;Chloroflexi;Chloroflexia	0	0	0	0	0	0	0	0	0	0	0	0	0	0	0	0	0	0
Bacteria;Bacteroidetes;Chlorobia	0	0	0	0.0105	0	0.0364	0	0	0	0	0	0.0016	0	0	0	0	0	0
Bacteria;Planctomycetes;Planctomycetacia	0	0	0	0	0	0	0	0	0	0	0	0	0	0	0	0	0	0.0017
Bacteria;Chlamydiae;Chlamydiae	0	0	0	0	0	0	0	0	0	0	0	0	0	0	0	0	0	0
Bacteria;Actinobacteria;Thermoleophilia	0	0	0	0	0	0	0	0	0	0	0	0	0	0	0	0	0	0
Bacteria;Actinobacteria;Acidimicrobiia	0.0016	0	0	0	0.002	0.0019	0	0	0	0	0	0	0	0	0	0	0	0
Bacteria;Acidobacteria;Subgroup_6	0.0016	0	0	0	0	0	0	0	0	0	0	0	0	0.0016	0	0.0038	0.0065	0
Archaea;Euryarchaeota;Methanobacteria	0	0	0	0	0	0	0	0	0	0	0	0	0	0	0	0	0	0
Bacteria;Acidobacteria;Blastocatellia_Subgroup_4	0	0.0015	0.0031	0	0.0039	0	0	0	0	0	0.0034	0	0	0	0	0.0019	0.0016	0
Bacteria;Chloroflexi;Anaerolineae	0	0	0	0	0.002	0	0	0	0	0	0	0.0016	0.002	0	0	0.0038	0	0
Bacteria;Patescibacteria;Parcubacteria	0	0	0	0	0.002	0	0	0	0	0	0	0	0.0061	0.0049	0	0	0	0
Archaea;Euryarchaeota;Methanomicrobia	0	0	0	0.0035	0	0.0019	0	0	0	0	0.0017	0	0	0.0016	0	0	0	0.0017
Bacteria;Planctomycetes;Phycisphaerae	0	0	0	0	0.0059	0	0	0	0	0	0	0	0	0	0	0	0	0
Bacteria;Chloroflexi;KD4-96	0	0	0.0016	0	0.002	0	0	0	0	0.0016	0	0	0	0.0016	0	0	0	0
Bacteria;Patescibacteria;Gracilibacteria	0.0031	0.0073	0	0	0	0	0	0	0	0	0	0	0	0	0	0	0	0
Bacteria;Acidobacteria;Subgroup_22	0	0	0	0	0	0	0	0	0	0	0	0	0	0	0	0	0	0
Bacteria;Nitrospirae;Nitrospira	0	0	0	0	0	0	0	0.0055	0	0.0031	0	0	0	0	0	0	0	0
Bacteria;Gemmatimonadetes;Gemmatimonadetes	0	0	0	0	0	0	0	0	0	0	0	0	0	0	0	0	0	0
Bacteria;Armatimonadetes;Chthonomonadetes	0	0	0	0	0	0	0	0	0	0	0	0	0	0	0	0	0	0
Bacteria;Planctomycetes;OM190	0	0	0	0	0	0	0.0035	0	0	0	0	0	0	0	0	0	0	0
Bacteria;Acidobacteria;Acidobacteriia	0	0	0	0	0	0	0	0	0	0	0	0	0	0	0	0	0	0
Bacteria;Acidobacteria;Thermoanaerobaculia	0	0	0	0	0	0	0	0	0	0.0031	0	0	0	0	0	0	0	0
Bacteria;Fusobacteria;Fusobacteriia	0	0.0029	0	0	0	0	0	0	0	0	0	0	0	0	0	0	0	0
Bacteria;Bacteroidetes;Bacteroidia;Bacteroidales	51.2784	26.0193	33.3692	56.0511	64.599	66.0653	57.3346	54.1571	46.3532	41.3579	51.2721	53.5323	62.1129	39.0169	57.8351	44.4014	32.0516	52.2378
Bacteria;Firmicutes;Clostridia;Clostridiales	31.5328	58.918	52.3832	24.0962	18.5126	24.9578	33.8061	39.9827	32.357	40.4594	30.9405	41.3674	24.1973	40.0808	28.8833	23.7886	21.1275	38.9217
Bacteria;Firmicutes;Negativicutes;Selenomonadales	2.2812	0.9547	6.5296	13.0051	8.2018	5.6369	2.7253	1.3382	16.0032	2.8662	5.4745	1.1065	9.1591	1.89	6.1305	25.5929	12.5026	3.9582
Bacteria;Firmicutes;Erysipelotrichia;Erysipelotrichales	12.1997	10.6177	4.6231	2.0153	1.0447	1.0373	2.1933	2.3492	0.5687	11.5083	2.233	1.2154	1.2019	2.5759	1.6593	3.2631	1.7498	1.176
Bacteria;Proteobacteria;Deltaproteobacteria;Desulfovibrionales	0.3464	0.5456	0.0436	0.3388	4.3266	0.115	0.3523	0.1176	2.8296	0.2223	0.1922	0.0227	0.3341	0.031	0.279	0.4496	7.4458	0.1042
Bacteria;Verrucomicrobia;Verrucomicrobiae;Verrucomicrobiales	0.1134	0.7758	0.1153	0.1083	0.3331	0.092	0.1039	0.636	0.0773	0.1446	6.6071	0.1121	0.6702	10.8349	1.9383	0.11	22.1597	0.0924
Bacteria;Firmicutes;Bacilli;Bacillales	0.0582	1.1028	0.2461	0.0175	0.9658	0.1476	1.6806	0.2684	0.0138	0.0109	0.9524	1.4721	0.0917	0.0228	0.1468	0.0702	0.0636	0.5343
Bacteria;Proteobacteria;Gammaproteobacteria;Betaproteobacteriales	1.1335	0.1085	0.8209	0.2393	1.0072	0.255	0.9037	0.1452	0.3589	2.1838	0.9745	0.1251	1.4118	0.1939	1.2334	0.7152	1.0844	1.3054
Bacteria;Actinobacteria;Actinobacteria;Bifidobacteriales	0.0724	0.0484	0.0452	3.4333	0.138	0.4276	0.1304	0.2408	0.2595	0.1414	0.0238	0.0211	0.3382	4.4398	1.0303	0.3946	0.8887	0.6838
Bacteria;Proteobacteria;Gammaproteobacteria;Enterobacteriales	0.1433	0.0807	1.0062	0.0681	0.0473	0.4812	0.0546	0.1085	0.0828	0.0342	0.1429	0.0942	0.0448	0.0456	0.0122	0.1195	0.1451	0.1714
Bacteria;Firmicutes;Bacilli;Lactobacillales	0.0834	0.0147	0.0888	0.1537	0.0887	0.1323	0.1022	0.0533	0.058	0.1337	0.1752	0.1316	0.0102	0.0081	0.0489	0.0987	0.1011	0.089
Bacteria;Actinobacteria;Actinobacteria;Corynebacteriales	0.074	0.0117	0.0078	0.007	0.0099	0.0153	0.0035	0.011	0	0	0.0068	0.0016	0.0041	0.0016	0.0269	0.055	0.0033	0.0101
Bacteria;Cyanobacteria;Melainabacteria;Gastranaerophilales	0.0724	0.0616	0.0748	0.0017	0.0039	0.1591	0.118	0.1287	0.0442	0.0358	0.1922	0.2275	0.0326	0.0505	0.0245	0.0038	0.1794	0.0689
Bacteria;Actinobacteria;Actinobacteria;Micrococcales	0.0283	0.0029	0.0109	0	0.0158	0.0077	0.0088	0.0074	0.0028	0.0078	0.0187	0.0016	0.002	0.0033	0.0073	0.019	0.0033	0.0134
Bacteria;Tenericutes;Mollicutes;Mollicutes_RF39	0.011	0.0308	0	0.021	0.0197	0.0268	0.0758	0.057	0.3975	0.0078	0.1105	0.0065	0.0122	0.0033	0.0171	0.1499	0.0065	0.0689
Bacteria;Actinobacteria;Coriobacteriia;Coriobacteriales	0.0598	0.0411	0.0841	0.0716	0.0276	0.0268	0.0352	0.0331	0.0166	0.1958	0.034	0.0179	0.0122	0.2737	0.0245	0.055	0.0228	0.0235
Bacteria;Proteobacteria;Alphaproteobacteria;Rhizobiales	0.0157	0.0147	0.0187	0.0017	0.0237	0.0019	0.007	0.0055	0	0.0047	0.0051	0.0114	0.0041	0	0.0098	0.019	0.0147	0.042
Bacteria;Proteobacteria;Gammaproteobacteria;Aeromonadales	0.011	0	0.014	0	0.002	0	0	0	0	0	0	0.0016	0	0	0.0171	0.0095	0	0.0067
Bacteria;Proteobacteria;Gammaproteobacteria;Pseudomonadales	0.0929	0.0235	0.0078	0.0035	0.0059	0.0115	0.0035	0	0	0.0637	0.0476	0.0357	0.0081	0.0016	0.0049	0.2201	0.0277	0.047
Bacteria;Proteobacteria;Alphaproteobacteria;Rhodospirillales	0.0079	0	0.014	0	0.0986	0.0077	0.0053	0.0018	0	0.0047	0.0187	0.0682	0.0183	0.013	0.0147	0.0019	0.0228	0.0874
Bacteria;Proteobacteria;Gammaproteobacteria;Vibrionales	0.0031	0.0029	0.0016	0.0035	0.1104	0.0115	0.0053	0.0018	0	0	0.0017	0.0016	0.002	0.0065	0.1787	0.0057	0	0
Bacteria;Proteobacteria;Gammaproteobacteria;Pasteurellales	0.0268	0.0484	0.0016	0	0	0.0019	0	0.0018	0	0.0016	0.0102	0.0114	0.002	0.0033	0	0	0	0
Bacteria;Epsilonbacteraeota;Campylobacteria;Campylobacterales	0.0268	0.0029	0.0592	0	0.0079	0	0.0018	0	0.0055	0.0062	0.0034	0.0032	0.002	0	0.0024	0.0038	0.0016	0
Bacteria;Proteobacteria;Alphaproteobacteria;Acetobacterales	0	0.0015	0	0.0402	0.0335	0.023	0.0088	0.0037	0.0331	0	0.0034	0.0049	0	0	0	0.0114	0.0098	0.0067
Bacteria;Proteobacteria;Alphaproteobacteria;Reyranellales	0.0268	0.0249	0.0125	0.014	0.0079	0.0019	0.0035	0.0092	0.0083	0.0078	0.0017	0.0179	0	0.0049	0.0049	0.0019	0.0163	0.0252
Bacteria;Proteobacteria;Alphaproteobacteria;Rhodobacterales	0.0016	0.0015	0.0047	0	0.0039	0	0	0	0	0.0031	0	0	0	0	0	0	0	0
Bacteria;Tenericutes;Mollicutes;Anaeroplasmatales	0	0.0015	0	0.0017	0	0.0019	0.0405	0.0018	0.0028	0	0	0.013	0	0.0016	0.0073	0.0114	0.0016	0
Bacteria;Patescibacteria;Saccharimonadia;Saccharimonadales	0.0016	0	0	0.0035	0.0039	0	0	0	0.0028	0.0155	0.0255	0.0016	0.002	0	0.0024	0.0019	0	0.0118
Bacteria;Bacteroidetes;Bacteroidia;Chitinophagales	0.0063	0.0088	0.0062	0.0017	0.0039	0.0019	0.0035	0.0018	0.0055	0.0109	0.0017	0.0032	0.002	0.0049	0.0049	0.0057	0.0049	0.005
Bacteria;Proteobacteria;Gammaproteobacteria;Alteromonadales	0	0.0015	0.0016	0	0	0	0	0.0018	0	0	0	0	0	0	0	0	0	0
Bacteria;Firmicutes;Clostridia;DTU014	0	0.0029	0	0	0	0	0	0	0	0	0	0	0	0	0.0049	0.0019	0.0016	0
Bacteria;Proteobacteria;Alphaproteobacteria;Sphingomonadales	0.0016	0.0015	0.0031	0	0	0.0173	0.0018	0	0.0028	0.0016	0	0.0032	0	0	0	0	0	0.0017
Bacteria;Bacteroidetes;Bacteroidia;Flavobacteriales	0	0.0103	0	0.0017	0	0.0019	0	0.0055	0.0055	0	0.0034	0	0	0	0	0.0114	0	0
Bacteria;Proteobacteria;Gammaproteobacteria;Legionellales	0	0	0	0	0	0	0	0	0	0	0	0	0	0	0	0	0	0
Bacteria;Proteobacteria;Gammaproteobacteria;Cardiobacteriales	0	0	0	0	0	0	0	0	0	0	0	0	0	0	0.0098	0	0	0
Bacteria;Proteobacteria;Alphaproteobacteria;Caulobacterales	0.0016	0.0117	0	0	0	0	0.0035	0	0	0.0093	0	0.0081	0	0	0	0	0.0033	0.0017
Bacteria;Proteobacteria;Gammaproteobacteria;Oceanospirillales	0	0	0	0	0.002	0	0	0	0	0.0016	0	0.0016	0	0	0	0	0.0016	0
Bacteria;Cyanobacteria;Oxyphotobacteria;Chloroplast	0.0031	0	0	0	0.0099	0.0077	0	0	0	0	0.0221	0	0	0.0016	0	0	0.0016	0.0067
Bacteria;Cyanobacteria;Oxyphotobacteria;Synechococcales	0	0	0	0.0017	0	0	0	0	0	0	0	0.0016	0	0	0	0	0	0
Bacteria;Actinobacteria;Actinobacteria;Actinomycetales	0	0	0	0	0.0039	0	0	0	0	0	0	0	0	0	0.0024	0	0	0
Bacteria;Chloroflexi;Chloroflexia;Thermomicrobiales	0	0	0	0	0	0	0	0	0	0	0	0	0	0	0	0	0	0
Bacteria;Proteobacteria;Gammaproteobacteria;Orbales	0	0	0	0	0	0	0.0035	0	0	0	0	0	0	0	0	0	0	0.0017
Bacteria;Bacteroidetes;Chlorobia;Chlorobiales	0	0	0	0.0105	0	0.0364	0	0	0	0	0	0.0016	0	0	0	0	0	0
Bacteria;Planctomycetes;Planctomycetacia;Planctomycetales	0	0	0	0	0	0	0	0	0	0	0	0	0	0	0	0	0	0.0017
Bacteria;Chlamydiae;Chlamydiae;Chlamydiales	0	0	0	0	0	0	0	0	0	0	0	0	0	0	0	0	0	0
Bacteria;Verrucomicrobia;Verrucomicrobiae;Chthoniobacterales	0	0	0.0031	0	0	0	0	0	0	0	0	0	0	0.0065	0	0	0.0016	0
Bacteria;Proteobacteria;Deltaproteobacteria;MBNT15	0	0	0	0.0017	0.002	0.0019	0	0	0	0.0016	0.0068	0	0.0061	0	0	0	0	0
Bacteria;Actinobacteria;Acidimicrobiia;Microtrichales	0.0016	0	0	0	0.002	0.0019	0	0	0	0	0	0	0	0	0	0	0	0
Bacteria;Actinobacteria;Actinobacteria;Streptomycetales	0	0.0015	0	0	0	0	0	0	0	0	0.0017	0	0.0041	0	0	0	0	0
Bacteria;Actinobacteria;Thermoleophilia;Solirubrobacterales	0	0	0	0	0	0	0	0	0	0	0	0	0	0	0	0	0	0
Bacteria;Actinobacteria;Actinobacteria;Propionibacteriales	0	0	0	0.0017	0.002	0	0	0	0	0	0	0	0.0041	0.0016	0	0.0019	0	0
Archaea;Euryarchaeota;Methanobacteria;Methanobacteriales	0	0	0	0	0	0	0	0	0	0	0	0	0	0	0	0	0	0
Bacteria;Bacteroidetes;Bacteroidia;Sphingobacteriales	0	0	0	0	0	0	0	0.0018	0	0	0	0	0.0041	0	0.0049	0	0.0016	0
Bacteria;Acidobacteria;Blastocatellia_Subgroup_4;Pyrinomonadales	0	0.0015	0.0031	0	0.0039	0	0	0	0	0	0.0034	0	0	0	0	0.0019	0.0016	0
Bacteria;Chloroflexi;Anaerolineae;Anaerolineales	0	0	0	0	0.002	0	0	0	0	0	0	0.0016	0.002	0	0	0	0	0
Bacteria;Bacteroidetes;Bacteroidia;Cytophagales	0	0.0029	0	0	0	0	0	0	0	0	0	0	0	0	0	0	0	0
Bacteria;Patescibacteria;Parcubacteria;Candidatus_Nomurabacteria	0	0	0	0	0.002	0	0	0	0	0	0	0	0.0061	0.0049	0	0	0	0
Bacteria;Cyanobacteria;Oxyphotobacteria;Nostocales	0	0	0	0	0	0	0.0018	0	0	0	0	0	0	0	0	0	0	0
Archaea;Euryarchaeota;Methanomicrobia;Methanosarcinales	0	0	0	0.0035	0	0.0019	0	0	0	0	0.0017	0	0	0.0016	0	0	0	0.0017
Bacteria;Proteobacteria;Gammaproteobacteria;Xanthomonadales	0	0	0	0	0	0	0	0	0	0.0047	0	0	0	0	0	0	0	0
Bacteria;Patescibacteria;Gracilibacteria;Absconditabacteriales_SR1	0.0031	0.0073	0	0	0	0	0	0	0	0	0	0	0	0	0	0	0	0
Bacteria;Proteobacteria;Alphaproteobacteria;SAR11_clade	0	0	0	0	0	0	0	0	0	0	0	0	0	0	0	0	0	0
Bacteria;Actinobacteria;Actinobacteria;Pseudonocardiales	0	0	0	0	0	0	0	0	0	0	0	0	0	0	0	0	0	0
Bacteria;Nitrospirae;Nitrospira;Nitrospirales	0	0	0	0	0	0	0	0.0055	0	0.0031	0	0	0	0	0	0	0	0
Bacteria;Proteobacteria;Gammaproteobacteria;Steroidobacterales	0	0	0	0	0	0	0	0	0	0	0	0	0	0	0	0	0	0
Bacteria;Gemmatimonadetes;Gemmatimonadetes;Gemmatimonadales	0	0	0	0	0	0	0	0	0	0	0	0	0	0	0	0	0	0
Bacteria;Actinobacteria;Actinobacteria;Frankiales	0	0	0	0	0	0	0	0	0	0	0	0	0	0	0	0.0019	0.0033	0
Bacteria;Planctomycetes;Phycisphaerae;Phycisphaerales	0	0	0	0	0.0059	0	0	0	0	0	0	0	0	0	0	0	0	0
Bacteria;Acidobacteria;Blastocatellia_Subgroup_4;Blastocatellales	0	0	0	0	0	0	0	0	0	0	0	0	0	0	0	0	0	0
Bacteria;Armatimonadetes;Chthonomonadetes;Chthonomonadales	0	0	0	0	0	0	0	0	0	0	0	0	0	0	0	0	0	0
Bacteria;Actinobacteria;Thermoleophilia;Gaiellales	0	0	0	0	0	0	0	0	0	0	0	0	0	0	0	0	0	0
Bacteria;Chloroflexi;Anaerolineae;SBR1031	0	0	0	0	0	0	0	0	0	0	0	0	0	0	0	0.0038	0	0
Bacteria;Planctomycetes;Phycisphaerae;Tepidisphaerales	0	0	0	0	0	0	0	0	0	0	0	0	0	0	0	0	0	0
Bacteria;Acidobacteria;Acidobacteriia;Acidobacteriales	0	0	0	0	0	0	0	0	0	0	0	0	0	0	0	0	0	0
Bacteria;Acidobacteria;Thermoanaerobaculia;Thermoanaerobaculales	0	0	0	0	0	0	0	0	0	0.0031	0	0	0	0	0	0	0	0
Bacteria;Fusobacteria;Fusobacteriia;Fusobacteriales	0	0.0029	0	0	0	0	0	0	0	0	0	0	0	0	0	0	0	0
Bacteria;Firmicutes;Clostridia;Clostridiales;Ruminococcaceae	14.9548	45.8277	37.8863	14.5978	13.7977	20.2795	27.3743	32.4038	21.7066	24.756	22.8537	29.7924	18.2081	13.4336	15.4083	18.1654	12.4863	27.7376
Bacteria;Bacteroidetes;Bacteroidia;Bacteroidales;Bacteroidaceae	4.0823	12.247	5.5903	36.6281	35.1231	42.6528	15.2136	35.7732	6.2555	9.6524	7.1854	22.4434	38.4636	26.3491	38.8928	15.6915	13.8741	8.6943
Bacteria;Bacteroidetes;Bacteroidia;Bacteroidales;Rikenellaceae	35.6765	10.6881	23.8396	17.4618	24.284	16.5503	31.1371	16.814	37.3206	28.4475	32.801	21.8519	19.9825	11.8858	16.2429	23.5515	10.5637	35.1618
Bacteria;Firmicutes;Clostridia;Clostridiales;Lachnospiraceae	15.2413	12.0608	13.7804	9.1579	4.435	4.1261	5.2339	6.2021	10.0624	15.2403	7.216	7.9989	5.535	25.8456	12.7065	5.2058	7.392	10.0198
Bacteria;Bacteroidetes;Bacteroidia;Bacteroidales;Barnesiellaceae	10.904	1.2275	3.676	1.3429	4.0191	6.2198	7.3619	0.7794	1.8579	2.9859	10.3929	6.7624	2.2796	0.523	1.4635	3.5743	6.0646	6.6244
Bacteria;Firmicutes;Negativicutes;Selenomonadales;Veillonellaceae	2.0844	0.5236	5.2181	8.4611	5.9527	0.3873	0.6536	0.7132	14.2585	0.8922	3.5833	0.6304	5.4066	0.3536	3.8961	24.5361	8.8336	1.2063
Bacteria;Firmicutes;Erysipelotrichia;Erysipelotrichales;Erysipelotrichaceae	12.1997	10.6177	4.6231	2.0153	1.0447	1.0373	2.1933	2.3492	0.5687	11.5083	2.233	1.2154	1.2019	2.5759	1.6593	3.2631	1.7498	1.176
Bacteria;Proteobacteria;Deltaproteobacteria;Desulfovibrionales;Desulfovibrionaceae	0.3464	0.5456	0.0436	0.3388	4.3266	0.115	0.3523	0.1176	2.8296	0.2223	0.1922	0.0227	0.3341	0.031	0.279	0.4496	7.4458	0.1042
Bacteria;Firmicutes;Negativicutes;Selenomonadales;Acidaminococcaceae	0.1968	0.4312	1.3115	4.544	2.249	5.2496	2.0717	0.625	1.7447	1.974	1.8912	0.4761	3.7524	1.5364	2.2344	1.0529	3.6691	2.7519
Bacteria;Verrucomicrobia;Verrucomicrobiae;Verrucomicrobiales;Akkermansiaceae	0.1134	0.7758	0.1153	0.1083	0.3331	0.092	0.1039	0.636	0.0773	0.1446	6.6071	0.1121	0.6702	10.8349	1.9383	0.11	22.1597	0.0924
Bacteria;Firmicutes;Bacilli;Bacillales;Bacillaceae	0.0331	1.0764	0.2336	0.0105	0.9422	0.1419	1.6648	0.2684	0.0083	0.0078	0.9422	1.4639	0.0774	0.0212	0.1395	0.0379	0.0489	0.5259
Bacteria;Bacteroidetes;Bacteroidia;Bacteroidales;Tannerellaceae	0.5746	1.82	0.215	0.4925	1.0821	0.5944	3.5444	0.7243	0.8199	0.2238	0.7721	2.2114	1.3017	0.2037	1.1625	1.4248	1.4611	1.6666
Bacteria;Actinobacteria;Actinobacteria;Bifidobacteriales;Bifidobacteriaceae	0.0724	0.0484	0.0452	3.4333	0.138	0.4276	0.1304	0.2408	0.2595	0.1414	0.0238	0.0211	0.3382	4.4398	1.0303	0.3946	0.8887	0.6838
Bacteria;Proteobacteria;Gammaproteobacteria;Betaproteobacteriales;Burkholderiaceae	1.1335	0.1085	0.8209	0.2393	1.0053	0.2473	0.8914	0.1415	0.3589	2.1807	0.9745	0.1219	1.4036	0.189	1.2334	0.7114	1.0795	1.3054
Bacteria;Firmicutes;Clostridia;Clostridiales;Clostridiales_vadinBB60_group	0.5227	0.1907	0.0981	0.0244	0.0848	0.3029	0.8932	1	0.0911	0.0637	0.2075	3.3276	0.0815	0.2037	0.1933	0.1499	0.1174	0.4687
Bacteria;Proteobacteria;Gammaproteobacteria;Enterobacteriales;Enterobacteriaceae	0.1433	0.0807	1.0062	0.0681	0.0473	0.4812	0.0546	0.1085	0.0828	0.0342	0.1429	0.0942	0.0448	0.0456	0.0122	0.1195	0.1451	0.1714
Bacteria;Firmicutes;Clostridia;Clostridiales;Peptostreptococcaceae	0.2629	0.4458	0.2087	0.0524	0.0335	0.0307	0.0176	0.0257	0.0083	0.2378	0.0782	0.0292	0.053	0.1124	0.1224	0.0285	0.0587	0.0739
Bacteria;Actinobacteria;Actinobacteria;Corynebacteriales;Corynebacteriaceae	0.0693	0.0117	0.0078	0.007	0.0079	0.0153	0.0035	0.011	0	0	0.0017	0.0016	0.0041	0.0016	0.022	0.0531	0.0033	0.0101
Bacteria;Firmicutes;Clostridia;Clostridiales;Family_XIII	0.0551	0.0411	0.0405	0.0279	0.0296	0.0498	0.118	0.0092	0.0911	0.0295	0.1548	0.0292	0.0285	0.2183	0.1175	0.1119	0.6816	0.1042
Bacteria;Firmicutes;Bacilli;Lactobacillales;Enterococcaceae	0.0205	0.0059	0.0093	0.0873	0.0512	0.092	0.0564	0.0312	0.0276	0.0078	0.0442	0.0097	0.0061	0.0016	0.0147	0.0607	0.0538	0.0672
Bacteria;Firmicutes;Bacilli;Bacillales;Staphylococcaceae	0.022	0.0117	0.0078	0.007	0.0099	0.0058	0.0106	0	0	0.0031	0.0085	0.0032	0.0122	0	0.0073	0.0285	0.0114	0.0084
Bacteria;Firmicutes;Clostridia;Clostridiales;Christensenellaceae	0.0047	0.0191	0.0125	0.0017	0.0059	0.0038	0.007	0.0074	0.0055	0	0.0476	0.0179	0.0591	0.0033	0.0392	0.0171	0.0245	0.0403
Bacteria;Actinobacteria;Coriobacteriia;Coriobacteriales;Eggerthellaceae	0.0598	0.0411	0.0841	0.0716	0.0276	0.0268	0.0299	0.0331	0.0166	0.1927	0.0323	0.0162	0.0122	0.2737	0.0245	0.0493	0.0179	0.0235
Bacteria;Proteobacteria;Alphaproteobacteria;Rhizobiales;Rhizobiaceae	0.0079	0.0029	0.0031	0	0.0059	0	0	0	0	0.0016	0.0034	0.0049	0.002	0	0.0024	0.0152	0.0114	0.0336
Bacteria;Firmicutes;Clostridia;Clostridiales;Clostridiaceae_1	0.0535	0.1892	0.0717	0.0367	0.0296	0.0134	0.0211	0.0404	0.0083	0.0109	0.0527	0.0065	0.0081	0.0016	0.0196	0.0057	0.013	0.0857
Bacteria;Firmicutes;Bacilli;Lactobacillales;Streptococcaceae	0.0047	0.0044	0.0763	0.0559	0.0177	0.0345	0.0159	0.011	0.0304	0.0839	0.0901	0.104	0	0	0.0196	0.0247	0.0326	0.0202
Bacteria;Proteobacteria;Gammaproteobacteria;Aeromonadales;Aeromonadaceae	0.011	0	0.014	0	0.002	0	0	0	0	0	0	0.0016	0	0	0.0171	0.0095	0	0.0067
Bacteria;Firmicutes;Clostridia;Clostridiales;Eubacteriaceae	0.2629	0.0337	0.0763	0.0489	0.0099	0.0096	0.0106	0.0276	0.0221	0.0062	0.1207	0.0114	0.0285	0.0065	0.0318	0.036	0.1598	0.037
Bacteria;Proteobacteria;Gammaproteobacteria;Pseudomonadales;Moraxellaceae	0.0913	0.0235	0.0078	0.0035	0.0059	0.0115	0.0035	0	0	0.0637	0.0476	0.0357	0.0081	0.0016	0.0049	0.2144	0.0033	0.0168
Bacteria;Actinobacteria;Actinobacteria;Micrococcales;Microbacteriaceae	0.0094	0	0	0	0	0.0019	0	0.0018	0	0	0.0017	0.0016	0	0	0.0024	0.0019	0	0
Bacteria;Proteobacteria;Gammaproteobacteria;Vibrionales;Vibrionaceae	0.0031	0.0029	0.0016	0.0035	0.1104	0.0115	0.0053	0.0018	0	0	0.0017	0.0016	0.002	0.0065	0.1787	0.0057	0	0
Bacteria;Proteobacteria;Gammaproteobacteria;Pasteurellales;Pasteurellaceae	0.0268	0.0484	0.0016	0	0	0.0019	0	0.0018	0	0.0016	0.0102	0.0114	0.002	0.0033	0	0	0	0
Bacteria;Bacteroidetes;Bacteroidia;Bacteroidales;Marinifilaceae	0	0.0015	0	0	0.002	0	0.0018	0	0	0	0.0017	0	0	0	0	0	0	0
Bacteria;Firmicutes;Clostridia;Clostridiales;Peptococcaceae	0.0016	0	0.0031	0.0017	0	0.0038	0.0018	0	0.0359	0	0.0051	0.0049	0.0041	0	0	0.0019	0.075	0.0689
Bacteria;Actinobacteria;Actinobacteria;Micrococcales;Dermabacteraceae	0.011	0	0	0	0	0	0.0018	0	0.0028	0.0016	0	0	0	0.0016	0.0024	0.0057	0.0016	0
Bacteria;Proteobacteria;Alphaproteobacteria;Acetobacterales;Acetobacteraceae	0	0.0015	0	0.0402	0.0335	0.023	0.0088	0.0037	0.0331	0	0.0034	0.0049	0	0	0	0.0114	0.0098	0.0067
Bacteria;Actinobacteria;Actinobacteria;Micrococcales;Brevibacteriaceae	0.0047	0.0015	0	0	0.0039	0	0	0	0	0	0	0	0	0.0016	0	0.0057	0	0.0017
Bacteria;Bacteroidetes;Bacteroidia;Bacteroidales;Muribaculaceae	0.011	0.0117	0.0078	0.007	0.0079	0.0134	0.0141	0.0074	0.0248	0.0155	0.0221	0.0325	0.0163	0.0065	0.0049	0.0171	0.0114	0.0218
Bacteria;Firmicutes;Bacilli;Lactobacillales;Lactobacillaceae	0.0457	0.0029	0.0031	0.007	0.0177	0.0038	0.0247	0.011	0	0.0249	0.0391	0.0162	0.0041	0.0049	0.0147	0.0095	0.0098	0.0017
Bacteria;Proteobacteria;Alphaproteobacteria;Reyranellales;Reyranellaceae	0.0268	0.0249	0.0125	0.014	0.0079	0.0019	0.0035	0.0092	0.0083	0.0078	0.0017	0.0179	0	0.0049	0.0049	0.0019	0.0163	0.0252
Bacteria;Cyanobacteria;Melainabacteria;Gastranaerophilales;Clostridium_sp_K4410MGS-306	0.0142	0.0484	0.0374	0.0017	0	0.0019	0.0846	0.0037	0.0028	0.0078	0.0289	0.0487	0.0061	0.0065	0.0024	0	0.0049	0.0084
Bacteria;Firmicutes;Clostridia;Clostridiales;Defluviitaleaceae	0	0	0	0	0.002	0	0.0053	0	0.0083	0	0.0306	0.0065	0.0041	0	0.0024	0.0019	0	0
Bacteria;Actinobacteria;Actinobacteria;Corynebacteriales;Dietziaceae	0.0031	0	0	0	0.002	0	0	0	0	0	0	0	0	0	0.0049	0.0019	0	0
Bacteria;Proteobacteria;Alphaproteobacteria;Rhodobacterales;Rhodobacteraceae	0.0016	0.0015	0.0047	0	0.0039	0	0	0	0	0.0031	0	0	0	0	0	0	0	0
Bacteria;Epsilonbacteraeota;Campylobacteria;Campylobacterales;Helicobacteraceae	0	0.0029	0	0	0.0039	0	0.0018	0	0.0055	0	0	0	0	0	0.0024	0	0.0016	0
Bacteria;Actinobacteria;Actinobacteria;Micrococcales;Micrococcaceae	0.0031	0.0015	0.0093	0	0.0099	0.0019	0.007	0.0018	0	0.0062	0.0102	0	0	0	0.0024	0.0019	0	0.0118
Bacteria;Tenericutes;Mollicutes;Anaeroplasmatales;Anaeroplasmataceae	0	0.0015	0	0.0017	0	0.0019	0.0405	0.0018	0.0028	0	0	0.013	0	0.0016	0.0073	0.0114	0.0016	0
Bacteria;Epsilonbacteraeota;Campylobacteria;Campylobacterales;Campylobacteraceae	0.0268	0	0.0592	0	0.0039	0	0	0	0	0.0062	0.0034	0.0032	0.002	0	0	0.0038	0	0
Bacteria;Actinobacteria;Actinobacteria;Micrococcales;Demequinaceae	0	0	0	0	0	0	0	0	0	0	0	0	0	0	0	0	0.0016	0
Bacteria;Patescibacteria;Saccharimonadia;Saccharimonadales;Saccharimonadaceae	0.0016	0	0	0.0035	0.0039	0	0	0	0.0028	0.0155	0.0255	0.0016	0.002	0	0.0024	0.0019	0	0.0118
Bacteria;Bacteroidetes;Bacteroidia;Chitinophagales;Chitinophagaceae	0.0063	0.0088	0.0062	0.0017	0.0039	0.0019	0.0035	0.0018	0.0055	0.0109	0.0017	0.0032	0.002	0.0049	0.0049	0.0057	0.0049	0.0017
Bacteria;Firmicutes;Bacilli;Lactobacillales;Aerococcaceae	0.0047	0.0015	0	0.0017	0.002	0	0.0053	0	0	0.0171	0	0.0016	0	0	0	0.0019	0.0033	0
Bacteria;Actinobacteria;Actinobacteria;Micrococcales;Jonesiaceae	0	0	0	0	0.002	0	0	0	0	0	0.0034	0	0	0	0	0	0	0
Bacteria;Proteobacteria;Gammaproteobacteria;Alteromonadales;Alteromonadaceae	0	0.0015	0.0016	0	0	0	0	0.0018	0	0	0	0	0	0	0	0	0	0
Bacteria;Firmicutes;Bacilli;Bacillales;Planococcaceae	0.0016	0.0044	0	0	0	0	0	0	0.0055	0	0	0	0	0	0	0.0038	0.0033	0
Bacteria;Proteobacteria;Alphaproteobacteria;Rhizobiales;Devosiaceae	0.0016	0	0	0	0.002	0	0	0	0	0	0.0017	0	0	0	0	0	0	0
Bacteria;Proteobacteria;Alphaproteobacteria;Sphingomonadales;Sphingomonadaceae	0.0016	0.0015	0.0031	0	0	0.0173	0.0018	0	0.0028	0.0016	0	0.0032	0	0	0	0	0	0.0017
Bacteria;Cyanobacteria;Melainabacteria;Gastranaerophilales;Clostridium_sp_CAG:306	0	0.0059	0.0202	0	0	0	0	0.011	0.0028	0.0124	0.0034	0.0504	0	0.0033	0	0	0.0016	0
Bacteria;Proteobacteria;Alphaproteobacteria;Rhizobiales;Xanthobacteraceae	0.0031	0.0073	0.0156	0.0017	0.0059	0.0019	0.0053	0.0037	0	0.0031	0	0.0032	0.002	0	0.0073	0.0038	0.0033	0.0034
Bacteria;Bacteroidetes;Bacteroidia;Bacteroidales;Prevotellaceae	0.0031	0.0029	0.0016	0	0.0059	0.0019	0.007	0.0055	0.0083	0.0016	0.0034	0.0081	0.0041	0	0	0.0019	0.0065	0.005
Bacteria;Proteobacteria;Gammaproteobacteria;Pseudomonadales;Pseudomonadaceae	0.0016	0	0	0	0	0	0	0	0	0	0	0	0	0	0	0.0057	0.0245	0.0302
Bacteria;Proteobacteria;Gammaproteobacteria;Legionellales;Legionellaceae	0	0	0	0	0	0	0	0	0	0	0	0	0	0	0	0	0	0
Bacteria;Proteobacteria;Gammaproteobacteria;Cardiobacteriales;Wohlfahrtiimonadaceae	0	0	0	0	0	0	0	0	0	0	0	0	0	0	0.0098	0	0	0
Bacteria;Bacteroidetes;Bacteroidia;Flavobacteriales;Flavobacteriaceae	0	0.0073	0	0.0017	0	0.0019	0	0.0055	0.0055	0	0	0	0	0	0	0	0	0
Bacteria;Actinobacteria;Actinobacteria;Micrococcales;Sanguibacteraceae	0	0	0.0016	0	0	0.0038	0	0	0	0	0	0	0.002	0	0	0	0	0
Bacteria;Proteobacteria;Alphaproteobacteria;Caulobacterales;Caulobacteraceae	0.0016	0.0117	0	0	0	0	0.0035	0	0	0.0093	0	0.0081	0	0	0	0	0.0033	0.0017
Bacteria;Bacteroidetes;Bacteroidia;Bacteroidales;Bacteroidetes_vadinHA17	0	0.0015	0	0.0035	0.0059	0.0058	0.0035	0	0	0.0016	0.0017	0.0032	0.002	0.0065	0	0	0	0
Bacteria;Firmicutes;Bacilli;Lactobacillales;Carnobacteriaceae	0.0079	0	0	0	0	0	0	0	0	0	0.0017	0	0	0	0	0.0019	0	0
Bacteria;Proteobacteria;Gammaproteobacteria;Oceanospirillales;Halomonadaceae	0	0	0	0	0.002	0	0	0	0	0.0016	0	0.0016	0	0	0	0	0.0016	0
Bacteria;Proteobacteria;Alphaproteobacteria;Rhizobiales;Beijerinckiaceae	0.0031	0.0044	0	0	0.0099	0	0.0018	0.0018	0	0	0	0.0032	0	0	0	0	0	0.005
Bacteria;Actinobacteria;Actinobacteria;Micrococcales;Micrococcales_Incertae_Sedis	0	0	0	0	0	0	0	0	0	0	0.0017	0	0	0	0	0	0	0
Bacteria;Cyanobacteria;Oxyphotobacteria;Synechococcales;Cyanobiaceae	0	0	0	0.0017	0	0	0	0	0	0	0	0.0016	0	0	0	0	0	0
Bacteria;Actinobacteria;Actinobacteria;Actinomycetales;Actinomycetaceae	0	0	0	0	0.0039	0	0	0	0	0	0	0	0	0	0.0024	0	0	0
Bacteria;Firmicutes;Clostridia;Clostridiales;Family_XI	0	0.0029	0	0.0052	0	0	0.0053	0.0037	0	0	0	0	0	0	0	0	0.0016	0
Bacteria;Chloroflexi;Chloroflexia;Thermomicrobiales;JG30-KF-CM45	0	0	0	0	0	0	0	0	0	0	0	0	0	0	0	0	0	0
Bacteria;Proteobacteria;Gammaproteobacteria;Orbales;Orbaceae	0	0	0	0	0	0	0.0035	0	0	0	0	0	0	0	0	0	0	0.0017
Bacteria;Bacteroidetes;Chlorobia;Chlorobiales;Chlorobiaceae	0	0	0	0.0105	0	0.0364	0	0	0	0	0	0.0016	0	0	0	0	0	0
Bacteria;Planctomycetes;Planctomycetacia;Planctomycetales;Rubinisphaeraceae	0	0	0	0	0	0	0	0	0	0	0	0	0	0	0	0	0	0.0017
Bacteria;Bacteroidetes;Bacteroidia;Flavobacteriales;Weeksellaceae	0	0.0029	0	0	0	0	0	0	0	0	0.0034	0	0	0	0	0.0114	0	0
Bacteria;Verrucomicrobia;Verrucomicrobiae;Chthoniobacterales;Chthoniobacteraceae	0	0	0.0031	0	0	0	0	0	0	0	0	0	0	0.0065	0	0	0.0016	0
Bacteria;Actinobacteria;Coriobacteriia;Coriobacteriales;Coriobacteriales_Incertae_Sedis	0	0	0	0	0	0	0.0053	0	0	0	0	0	0	0	0	0.0057	0	0
Bacteria;Firmicutes;Bacilli;Bacillales;Family_XII	0	0	0	0	0.0059	0	0	0	0	0	0	0	0	0	0	0	0	0
Bacteria;Actinobacteria;Actinobacteria;Streptomycetales;Streptomycetaceae	0	0.0015	0	0	0	0	0	0	0	0	0.0017	0	0.0041	0	0	0	0	0
Bacteria;Actinobacteria;Thermoleophilia;Solirubrobacterales;67-14	0	0	0	0	0	0	0	0	0	0	0	0	0	0	0	0	0	0
Bacteria;Firmicutes;Bacilli;Lactobacillales;Leuconostocaceae	0	0	0	0.0017	0	0.0019	0	0	0	0	0	0	0	0.0016	0	0	0.0016	0
Bacteria;Actinobacteria;Acidimicrobiia;Microtrichales;Ilumatobacteraceae	0	0	0	0	0.002	0.0019	0	0	0	0	0	0	0	0	0	0	0	0
Archaea;Euryarchaeota;Methanobacteria;Methanobacteriales;Methanobacteriaceae	0	0	0	0	0	0	0	0	0	0	0	0	0	0	0	0	0	0
Bacteria;Proteobacteria;Gammaproteobacteria;Betaproteobacteriales;Nitrosomonadaceae	0	0	0	0	0	0.0058	0	0	0	0.0016	0	0.0016	0	0	0	0.0019	0.0049	0
Bacteria;Bacteroidetes;Bacteroidia;Sphingobacteriales;Sphingobacteriaceae	0	0	0	0	0	0	0	0.0018	0	0	0	0	0.0041	0	0.0049	0	0.0016	0
Bacteria;Proteobacteria;Gammaproteobacteria;Betaproteobacteriales;Rhodocyclaceae	0	0	0	0	0	0	0	0	0	0.0016	0	0	0	0.0049	0	0	0	0
Bacteria;Acidobacteria;Blastocatellia_Subgroup_4;Pyrinomonadales;Pyrinomonadaceae	0	0.0015	0.0031	0	0.0039	0	0	0	0	0	0.0034	0	0	0	0	0.0019	0.0016	0
Bacteria;Actinobacteria;Coriobacteriia;Coriobacteriales;Atopobiaceae	0	0	0	0	0	0	0	0	0	0.0031	0.0017	0	0	0	0	0	0	0
Bacteria;Chloroflexi;Anaerolineae;Anaerolineales;Anaerolineaceae	0	0	0	0	0.002	0	0	0	0	0	0	0.0016	0.002	0	0	0	0	0
Bacteria;Actinobacteria;Actinobacteria;Propionibacteriales;Nocardioidaceae	0	0	0	0	0.002	0	0	0	0	0	0	0	0.0041	0.0016	0	0	0	0
Bacteria;Bacteroidetes;Bacteroidia;Bacteroidales;Dysgonomonadaceae	0	0	0	0	0	0	0	0	0	0	0	0	0	0	0	0	0	0
Bacteria;Firmicutes;Clostridia;Clostridiales;Family_XVII	0	0	0	0	0	0	0	0	0	0	0	0	0	0.0033	0	0	0	0
Bacteria;Cyanobacteria;Oxyphotobacteria;Nostocales;Nostocaceae	0	0	0	0	0	0	0.0018	0	0	0	0	0	0	0	0	0	0	0
Archaea;Euryarchaeota;Methanomicrobia;Methanosarcinales;Methanosaetaceae	0	0	0	0.0035	0	0.0019	0	0	0	0	0.0017	0	0	0.0016	0	0	0	0.0017
Bacteria;Firmicutes;Bacilli;Bacillales;Paenibacillaceae	0	0	0	0	0	0	0	0	0	0	0	0	0	0.0016	0	0	0	0
Bacteria;Actinobacteria;Actinobacteria;Micrococcales;Bogoriellaceae	0	0	0	0	0	0	0	0	0	0	0	0	0	0	0	0	0	0
Bacteria;Proteobacteria;Gammaproteobacteria;Xanthomonadales;Xanthomonadaceae	0	0	0	0	0	0	0	0	0	0.0047	0	0	0	0	0	0	0	0
Bacteria;Bacteroidetes;Bacteroidia;Flavobacteriales;Cryomorphaceae	0	0	0	0	0	0	0	0	0	0	0	0	0	0	0	0	0	0
Bacteria;Patescibacteria;Gracilibacteria;Absconditabacteriales_SR1;candidate_division_SR1_bacterium_MGEHA	0.0031	0.0073	0	0	0	0	0	0	0	0	0	0	0	0	0	0	0	0
Bacteria;Bacteroidetes;Bacteroidia;Cytophagales;Cytophagaceae	0	0	0	0	0	0	0	0	0	0	0	0	0	0	0	0	0	0
Bacteria;Proteobacteria;Alphaproteobacteria;SAR11_clade;Clade_I	0	0	0	0	0	0	0	0	0	0	0	0	0	0	0	0	0	0
Bacteria;Actinobacteria;Actinobacteria;Pseudonocardiales;Pseudonocardiaceae	0	0	0	0	0	0	0	0	0	0	0	0	0	0	0	0	0	0
Bacteria;Nitrospirae;Nitrospira;Nitrospirales;Nitrospiraceae	0	0	0	0	0	0	0	0.0055	0	0.0031	0	0	0	0	0	0	0	0
Bacteria;Proteobacteria;Gammaproteobacteria;Steroidobacterales;Steroidobacteraceae	0	0	0	0	0	0	0	0	0	0	0	0	0	0	0	0	0	0
Bacteria;Actinobacteria;Actinobacteria;Propionibacteriales;Propionibacteriaceae	0	0	0	0.0017	0	0	0	0	0	0	0	0	0	0	0	0.0019	0	0
Bacteria;Gemmatimonadetes;Gemmatimonadetes;Gemmatimonadales;Gemmatimonadaceae	0	0	0	0	0	0	0	0	0	0	0	0	0	0	0	0	0	0
Bacteria;Actinobacteria;Actinobacteria;Frankiales;Sporichthyaceae	0	0	0	0	0	0	0	0	0	0	0	0	0	0	0	0.0019	0.0033	0
Bacteria;Actinobacteria;Acidimicrobiia;Microtrichales;Microtrichaceae	0	0	0	0	0	0	0	0	0	0	0	0	0	0	0	0	0	0
Bacteria;Planctomycetes;Phycisphaerae;Phycisphaerales;Phycisphaeraceae	0	0	0	0	0.0059	0	0	0	0	0	0	0	0	0	0	0	0	0
Bacteria;Verrucomicrobia;Verrucomicrobiae;Verrucomicrobiales;Verrucomicrobiaceae	0	0	0	0	0	0	0	0	0	0	0	0	0	0	0	0	0	0
Bacteria;Proteobacteria;Gammaproteobacteria;Betaproteobacteriales;SC-I-84	0	0	0	0	0	0.0019	0	0.0037	0	0	0	0	0	0	0	0	0	0
Bacteria;Actinobacteria;Actinobacteria;Corynebacteriales;Mycobacteriaceae	0	0	0	0	0	0	0	0	0	0	0.0051	0	0	0	0	0	0	0
Bacteria;Bacteroidetes;Bacteroidia;Cytophagales;Spirosomaceae	0	0	0	0	0	0	0	0	0	0	0	0	0	0	0	0	0	0
Bacteria;Tenericutes;Mollicutes;Mollicutes_RF39;Firmicutes_bacterium_CAG:822	0	0	0	0	0	0	0	0	0	0	0	0	0	0	0	0	0	0
Bacteria;Proteobacteria;Gammaproteobacteria;Betaproteobacteriales;Neisseriaceae	0	0	0	0	0	0	0	0	0	0	0	0	0	0	0	0	0	0
Bacteria;Verrucomicrobia;Verrucomicrobiae;Verrucomicrobiales;Rubritaleaceae	0	0	0	0	0	0	0	0	0	0	0	0	0	0	0	0	0	0
Bacteria;Acidobacteria;Blastocatellia_Subgroup_4;Blastocatellales;Blastocatellaceae	0	0	0	0	0	0	0	0	0	0	0	0	0	0	0	0	0	0
Bacteria;Firmicutes;Bacilli;Bacillales;Thermoactinomycetaceae	0	0	0	0	0	0	0	0	0	0	0	0	0	0	0	0	0	0
Bacteria;Actinobacteria;Thermoleophilia;Gaiellales;Gaiellaceae	0	0	0	0	0	0	0	0	0	0	0	0	0	0	0	0	0	0
Bacteria;Actinobacteria;Actinobacteria;Micrococcales;Intrasporangiaceae	0	0	0	0	0	0	0	0	0	0	0	0	0	0	0	0.0038	0	0
Bacteria;Bacteroidetes;Bacteroidia;Chitinophagales;Saprospiraceae	0	0	0	0	0	0	0	0	0	0	0	0	0	0	0	0	0	0.0034
Bacteria;Proteobacteria;Gammaproteobacteria;Alteromonadales;Shewanellaceae	0	0	0	0	0	0	0	0	0	0	0	0	0	0	0	0	0	0
Bacteria;Planctomycetes;Phycisphaerae;Tepidisphaerales;WD2101_soil_group	0	0	0	0	0	0	0	0	0	0	0	0	0	0	0	0	0	0
Bacteria;Acidobacteria;Thermoanaerobaculia;Thermoanaerobaculales;Thermoanaerobaculaceae	0	0	0	0	0	0	0	0	0	0.0031	0	0	0	0	0	0	0	0
Bacteria;Firmicutes;Clostridia;Clostridiales;Family_XVIII	0	0.0029	0	0	0	0	0	0	0	0	0	0	0	0	0	0	0	0
Bacteria;Fusobacteria;Fusobacteriia;Fusobacteriales;Leptotrichiaceae	0	0.0029	0	0	0	0	0	0	0	0	0	0	0	0	0	0	0	0
Bacteria;Bacteroidetes;Bacteroidia;Cytophagales;Microscillaceae	0	0.0029	0	0	0	0	0	0	0	0	0	0	0	0	0	0	0	0
Bacteria;Bacteroidetes;Bacteroidia;Bacteroidales;Bacteroidaceae;Bacteroides	4.0823	12.247	5.5903	36.6281	35.1231	42.6528	15.2136	35.7732	6.2555	9.6524	7.1854	22.4434	38.4636	26.3491	38.8928	15.6915	13.8741	8.6943
Bacteria;Bacteroidetes;Bacteroidia;Bacteroidales;Rikenellaceae;Alistipes	10.5466	10.5063	21.7508	15.2737	22.5514	16.3778	21.9132	15.8821	34.3943	28.1833	28.0799	21.2053	18.6604	11.379	15.4842	14.0941	9.7843	26.6842
Bacteria;Firmicutes;Clostridia;Clostridiales;Ruminococcaceae;Faecalibacterium	1.4909	1.3155	0.8816	5.6425	0.9698	4.4348	5.1792	3.3768	8.3729	0.5938	2.9269	7.1118	2.6931	1.2024	1.8159	1.8554	1.4823	6.1305
Bacteria;Firmicutes;Negativicutes;Selenomonadales;Veillonellaceae;Megamonas	2.0844	0.5236	5.2181	8.4611	5.9527	0.3873	0.6536	0.7132	14.253	0.8922	3.5782	0.6304	5.4066	0.3536	3.8961	24.5342	8.8319	1.2063
Bacteria;Bacteroidetes;Bacteroidia;Bacteroidales;Barnesiellaceae;Barnesiella	10.6427	0.9679	3.553	1.1508	3.8101	6.0549	7.2492	0.6415	1.6784	2.3579	10.2262	6.6666	2.1329	0.391	1.2946	3.358	5.9472	6.3741
Bacteria;Firmicutes;Clostridia;Clostridiales;Lachnospiraceae;Ruminococcus_torques_group	5.8661	1.2935	5.0498	3.4386	1.3699	2.1225	0.68	1.8805	7.5502	6.979	2.0612	0.5476	2.1492	18.2971	8.1594	2.104	2.8407	3.9683
Bacteria;Firmicutes;Clostridia;Clostridiales;Ruminococcaceae;Eubacterium_coprostanoligenes_group	2.0844	1.9124	0.972	2.4833	2.0026	4.2641	4.235	1.9706	1.8579	3.7428	4.9796	1.2592	5.6144	1.8916	3.9059	2.7945	1.572	2.2429
Bacteria;Firmicutes;Clostridia;Clostridiales;Ruminococcaceae;Ruminococcaceae_UCG-014	1.4012	2.8451	5.1075	0.6095	4.4606	1.9595	3.5603	2.4577	1.8827	3.2097	3.8282	1.9806	2.2857	0.4171	1.7865	4.8321	1.0159	3.8994
Bacteria;Firmicutes;Erysipelotrichia;Erysipelotrichales;Erysipelotrichaceae;Erysipelatoclostridium	7.856	9.8463	4.0327	1.7778	0.9777	0.9989	2.01	2.2849	0.4748	11.283	2.131	1.0951	1.1286	2.3592	1.581	2.9918	1.6128	1.0568
Bacteria;Proteobacteria;Deltaproteobacteria;Desulfovibrionales;Desulfovibrionaceae;Desulfovibrio	0.3416	0.5456	0.0436	0.3388	4.3246	0.115	0.3523	0.1176	2.8296	0.2207	0.1854	0.0227	0.3341	0.031	0.279	0.4477	7.4458	0.1042
Bacteria;Firmicutes;Negativicutes;Selenomonadales;Acidaminococcaceae;Phascolarctobacterium	0.1968	0.4312	1.3115	4.544	2.2431	5.2439	2.0717	0.6232	1.7447	1.9678	1.8895	0.4761	3.7524	1.5364	2.232	1.0491	3.6691	2.7519
Bacteria;Verrucomicrobia;Verrucomicrobiae;Verrucomicrobiales;Akkermansiaceae;Akkermansia	0.1134	0.7758	0.1153	0.1083	0.3331	0.092	0.1039	0.636	0.0773	0.1446	6.6071	0.1121	0.6702	10.8349	1.9383	0.11	22.1597	0.0924
Bacteria;Firmicutes;Clostridia;Clostridiales;Ruminococcaceae;Fournierella	0.1385	5.1989	0.9159	0.3091	0.2365	0.8129	1.0817	6.3032	0.2788	4.8962	0.216	0.6385	0.2098	1.7026	0.7905	0.3111	0.3636	0.5393
Bacteria;Bacteroidetes;Bacteroidia;Bacteroidales;Tannerellaceae;Parabacteroides	0.5746	1.82	0.215	0.4925	1.0821	0.5944	3.5444	0.7243	0.8199	0.2238	0.7721	2.2114	1.3017	0.2037	1.1625	1.4248	1.4611	1.6666
Bacteria;Firmicutes;Clostridia;Clostridiales;Ruminococcaceae;GCA-900066225	0.5652	16.9531	0.2913	0.1118	0.1833	1.1197	1.168	0.3695	0.1187	0.8984	0.7313	0.3347	0.4461	0.1662	0.186	0.1878	1.1105	0.6922
Bacteria;Actinobacteria;Actinobacteria;Bifidobacteriales;Bifidobacteriaceae;Bifidobacterium	0.0724	0.0484	0.0452	3.4333	0.138	0.4276	0.1304	0.2408	0.2595	0.1414	0.0238	0.0211	0.3382	4.4398	1.0303	0.3946	0.8887	0.6838
Bacteria;Firmicutes;Clostridia;Clostridiales;Ruminococcaceae;Ruminococcaceae_UCG-005	0.6597	3.9934	0.1807	0.0524	0.1439	0.3739	0.266	1.2187	0.1905	0.3233	0.6497	0.879	0.1385	0.1206	0.2031	0.1347	0.3131	0.2554
Bacteria;Proteobacteria;Gammaproteobacteria;Betaproteobacteriales;Burkholderiaceae;Parasutterella	1.1021	0.0821	0.8053	0.22	0.9895	0.2339	0.8773	0.1324	0.3506	2.1714	0.9609	0.1105	1.3771	0.1694	1.2139	0.6982	1.0485	1.2836
Bacteria;Firmicutes;Clostridia;Clostridiales;Ruminococcaceae;Ruminiclostridium_9	0.2865	0.3006	0.4299	0.255	0.3785	0.2895	1.5062	0.3198	0.6184	0.2502	0.4813	1.4639	0.5826	0.4024	0.4283	0.3453	0.1843	0.6367
Bacteria;Firmicutes;Clostridia;Clostridiales;Ruminococcaceae;Subdoligranulum	0.3542	0.4898	1.9019	0.2008	1.0802	0.6787	0.4985	0.1158	0.6929	4.604	0.2976	0.3412	0.7415	0.1417	0.5262	0.7095	0.2022	0.2906
Bacteria;Firmicutes;Clostridia;Clostridiales;Ruminococcaceae;Anaerofilum	0.063	0.8227	0.4533	0.0699	0.272	0.8129	2.7288	0.8731	0.1325	0.2394	0.4694	1.3892	0.4054	0.088	0.2717	0.1006	0.3049	0.121
Bacteria;Firmicutes;Clostridia;Clostridiales;Ruminococcaceae;Butyricicoccus	0.1134	2.5914	1.6542	0.1257	0.7668	0.2665	0.5584	0.9761	0.4803	0.2378	0.898	0.2518	0.1345	0.3405	0.186	0.7532	0.2087	0.6687
Bacteria;Bacteroidetes;Bacteroidia;Bacteroidales;Rikenellaceae;Millionella	3.3109	0.1071	1.7523	0.0244	0.205	0.0211	0.0176	0.0129	1.4134	0.0948	4.5935	0.5622	0.0978	0.0961	0.0245	0.1688	0.6213	0.1142
Bacteria;Firmicutes;Clostridia;Clostridiales;Lachnospiraceae;Blautia	1.1965	0.7758	0.2695	0.4855	0.0848	0.138	0.1286	0.0717	0.4721	0.8891	0.9541	0.2925	0.11	0.5947	0.1884	0.1138	0.3327	0.1428
Bacteria;Firmicutes;Clostridia;Clostridiales;Lachnospiraceae;Sellimonas	1.3713	1.3697	0.7773	0.4279	0.5519	0.2377	0.8456	0.3989	0.207	0.9808	0.4473	0.2031	0.2913	1.2529	0.5237	0.4212	0.3816	0.252
Bacteria;Firmicutes;Clostridia;Clostridiales;Lachnospiraceae;Tyzzerella	1.546	0.6365	0.2368	0.0279	0.3804	0.4889	1.3177	0.6636	0.1021	0.042	0.2007	4.8175	0.3626	0.1776	0.2986	0.0968	0.0783	0.4217
Bacteria;Firmicutes;Clostridia;Clostridiales;Ruminococcaceae;Oscillospira	0.0394	0.0836	0.2118	0.578	0.1971	0.4889	0.562	0.7059	0.2208	0.2005	0.4405	0.1966	0.1324	0.4383	0.1958	0.2182	0.062	0.4015
Bacteria;Firmicutes;Clostridia;Clostridiales;Ruminococcaceae;Intestinimonas	0.5148	0.1247	0.4657	0.0873	0.2089	0.1438	0.3294	0.3033	0.1629	0.1368	0.4813	1.0951	0.3687	0.4481	0.3182	0.2941	0.1631	0.3142
Bacteria;Firmicutes;Clostridia;Clostridiales;Ruminococcaceae;Oscillibacter	0.2472	0.0777	0.729	0.1869	0.1636	0.3585	0.2502	0.4687	0.3009	0.1166	0.3878	0.3932	0.2669	0.2086	0.2888	0.1935	0.5023	0.4956
Bacteria;Firmicutes;Clostridia;Clostridiales;Ruminococcaceae;Negativibacillus	1.3036	0.4722	0.0981	0.3947	0.1419	0.2032	0.1744	0.8511	0.0635	0.0373	0.216	0.2941	0.053	0.1955	0.0514	0.6469	0.1533	0.1714
Bacteria;Firmicutes;Clostridia;Clostridiales;Ruminococcaceae;Ruminiclostridium_5	0.1968	0.2317	0.796	0.2899	0.0946	0.0978	0.0898	0.0588	0.2816	0.1741	0.2789	0.0422	0.3891	0.1189	0.2692	0.0892	0.7208	0.3915
Bacteria;Firmicutes;Clostridia;Clostridiales;Ruminococcaceae;Flavonifractor	0.2047	0.0719	0.3255	0.227	0.1183	0.1783	0.3805	0.1085	0.0745	0.171	0.1956	1.1211	0.2954	0.3943	0.3157	0.1214	0.031	0.247
Bacteria;Firmicutes;Clostridia;Clostridiales;Ruminococcaceae;Ruminococcaceae_UCG-004	0.0693	0.11	0.257	0.0454	0.1853	0.115	0.3171	0.1287	0.1988	0.0389	0.3758	0.4452	0.165	0.4578	0.1884	0.1271	0.6882	0.2184
Bacteria;Firmicutes;Clostridia;Clostridiales;Lachnospiraceae;Lachnospiraceae_UCG-010	0.0394	0.0557	0.2555	0.0978	0.1794	0.1265	0.3118	0.7206	0.0994	0.2098	0.2313	0.312	0.0611	0.1483	0.0881	0.1006	0.2511	0.2638
Bacteria;Firmicutes;Clostridia;Clostridiales;Lachnospiraceae;Lachnoclostridium	0.0598	0.1437	0.6308	0.1013	0.0749	0.0997	0.0528	0.0221	0.0083	0.0482	0.5663	0.0552	0.4421	0.3405	0.3818	0.0607	0.1142	0.2016
Bacteria;Firmicutes;Erysipelotrichia;Erysipelotrichales;Erysipelotrichaceae;Merdibacter	1.5665	0.7391	0.567	0.2148	0.0335	0.0211	0.1568	0.0386	0.0856	0.0404	0.0612	0.091	0.0469	0.0864	0.0416	0.1442	0.0848	0.0991
Bacteria;Proteobacteria;Gammaproteobacteria;Enterobacteriales;Enterobacteriaceae;Escherichia-Shigella	0.1338	0.0616	0.9891	0.0157	0.0177	0.4621	0.0123	0.0257	0.0083	0.0311	0.1207	0.0845	0.0367	0.0391	0.0073	0.0379	0.0228	0.0319
Bacteria;Firmicutes;Clostridia;Clostridiales;Peptostreptococcaceae;Romboutsia	0.2613	0.437	0.2056	0.0489	0.0276	0.0307	0.007	0.0165	0.0055	0.2176	0.068	0.0195	0.0244	0.0766	0.093	0.0285	0.0587	0.0605
Bacteria;Firmicutes;Clostridia;Clostridiales;Lachnospiraceae;GCA-900066575	0.0299	0.1129	0.0467	0.0524	0.0177	0.1055	0.2202	0.1838	0.1629	0.0202	0.1344	0.3022	0.0998	0.0489	0.071	0.055	0.0587	0.0672
Bacteria;Actinobacteria;Actinobacteria;Corynebacteriales;Corynebacteriaceae;Corynebacterium_1	0.0661	0.0088	0.0062	0.0035	0.0079	0.0134	0	0.011	0	0	0.0017	0.0016	0.0041	0.0016	0.022	0.0531	0.0033	0.005
Bacteria;Firmicutes;Clostridia;Clostridiales;Ruminococcaceae;Anaerotruncus	0.1181	0.811	0.3567	0.0332	0.0769	0.0805	0.0881	0.0643	0.0166	0.0808	0.0799	0.3867	0.3545	0.0244	0.1933	0.0341	0.1826	0.0806
Bacteria;Firmicutes;Erysipelotrichia;Erysipelotrichales;Erysipelotrichaceae;Clostridium_innocuum_group	2.5489	0.0147	0.0109	0.0035	0	0.0038	0	0.0037	0	0.0155	0.0034	0.0049	0.0183	0.0049	0.0024	0.1024	0.0179	0
Bacteria;Firmicutes;Bacilli;Bacillales;Staphylococcaceae;Staphylococcus	0.0157	0.0117	0.0047	0.007	0.0059	0.0058	0.007	0	0	0.0031	0.0034	0.0016	0.0122	0	0.0049	0.0152	0.0098	0.0034
Bacteria;Firmicutes;Clostridia;Clostridiales;Family_XIII;Eubacterium_nodatum_group	0.0315	0.0191	0.0187	0.0227	0.0118	0.0268	0.0898	0.0037	0.0745	0.0187	0.0459	0.0032	0.0041	0.057	0.0245	0.0949	0.5871	0.0521
Bacteria;Firmicutes;Bacilli;Lactobacillales;Enterococcaceae;Enterococcus	0.0157	0.0059	0.0078	0.0297	0.0039	0.0153	0.0035	0.0055	0.0028	0.0062	0.0408	0.0032	0.0041	0	0.0073	0.019	0.0245	0.0134
Bacteria;Firmicutes;Clostridia;Clostridiales;Lachnospiraceae;Eubacterium_hallii_group	0.0142	0.022	0.0389	0.0175	0.0907	0.0153	0.044	0.0257	0.0773	0.0171	0.0493	0.0065	0.0081	0.0228	0.0122	0.0228	0.0489	0.121
Bacteria;Firmicutes;Clostridia;Clostridiales;Ruminococcaceae;Ruminococcaceae_UCG-013	0.1622	0.0748	0.0171	0.0192	0.0158	0.0479	0.0088	0.0018	0.0276	0	0.0867	0.0504	0.0143	0.0147	0.0098	0.019	0.0554	0.0185
Bacteria;Firmicutes;Clostridia;Clostridiales;Ruminococcaceae;Ruminococcus_2	0.5085	0.0088	0.0093	0	0.0039	0.0173	0.044	0.0018	0.0663	0.0078	0.0153	0.0894	0.053	0.0016	0.0147	0.0247	0	0.0185
Bacteria;Firmicutes;Clostridia;Clostridiales;Ruminococcaceae;Ruminococcaceae_NK4A214_group	0.0063	0.0117	0	0.0035	0	0.0038	0.0106	0.0092	0.0469	0.0031	0.0306	0.0016	0.0306	0.0065	0.0098	0.0057	0.0179	0.0017
Bacteria;Firmicutes;Clostridia;Clostridiales;Ruminococcaceae;Ruminococcaceae_UCG-009	0.0047	0.1144	0.1947	0.0437	0.0394	0.0038	0.0705	0.0239	0.0248	0.0093	0.0782	0.0341	0.0917	0.0081	0.0881	0.0285	0.0098	0.1058
Bacteria;Firmicutes;Clostridia;Clostridiales;Christensenellaceae;Christensenellaceae_R-7_group	0.0047	0.0029	0.0062	0.0017	0.002	0	0.007	0	0.0055	0	0.0034	0.0162	0.0061	0.0033	0	0.0133	0.0098	0.0252
Bacteria;Proteobacteria;Gammaproteobacteria;Aeromonadales;Aeromonadaceae;Oceanisphaera	0.011	0	0.014	0	0.002	0	0	0	0	0	0	0.0016	0	0	0.0171	0.0095	0	0.0067
Bacteria;Actinobacteria;Coriobacteriia;Coriobacteriales;Eggerthellaceae;CHKCI002	0.0583	0.0411	0.0826	0.0419	0.0237	0.0211	0.0194	0.0239	0.0138	0.1819	0.0221	0.0065	0.0102	0.2542	0.022	0.0152	0.0147	0.0134
Bacteria;Firmicutes;Clostridia;Clostridiales;Ruminococcaceae;Angelakisella	0.0268	0.0147	0.1526	0.0035	0.0059	0.0383	0.1039	0.0147	0.0221	0.0062	0.0357	0.1625	0.0489	0.0147	0.0685	0.0379	0.0946	0.089
Bacteria;Firmicutes;Clostridia;Clostridiales;Eubacteriaceae;Anaerofustis	0.2629	0.0337	0.0763	0.0489	0.0099	0.0096	0.0106	0.0276	0.0221	0.0062	0.085	0.0114	0.0265	0.0049	0.0294	0.036	0.1435	0.037
Bacteria;Firmicutes;Clostridia;Clostridiales;Clostridiaceae_1;Candidatus_Arthromitus	0.052	0.1848	0.0717	0.0367	0.0276	0.0077	0.0211	0.0368	0.0083	0.0109	0.0527	0.0065	0.0081	0.0016	0.0196	0.0057	0.0065	0.0857
Bacteria;Firmicutes;Clostridia;Clostridiales;Ruminococcaceae;Ruminococcaceae_UCG-010	0.0079	0.0015	0	0	0.0177	0	0.0035	0.0018	0	0.0016	0.0034	0	0	0.0033	0.0049	0.0076	0.0016	0
Bacteria;Firmicutes;Clostridia;Clostridiales;Ruminococcaceae;Caproiciproducens	0.0094	0.0293	0.0093	0.0105	0.0237	0.0077	0.0141	0.011	0.0055	0.0093	0.0017	0	0.0061	0.0033	0.0024	0	0.4925	0.1882
Bacteria;Firmicutes;Clostridia;Clostridiales;Lachnospiraceae;CHKCI001	0	0.0132	0.0436	0.021	0.0079	0.0058	0.007	0.0092	0.0055	0.0093	0.0102	0.013	0.0163	0.0293	0.0171	0.0398	0.0261	0.6065
Bacteria;Firmicutes;Bacilli;Lactobacillales;Streptococcaceae;Streptococcus	0.0031	0	0.0763	0.0192	0.002	0.0019	0.0018	0	0.011	0.0839	0.0901	0.1024	0	0	0.0147	0.0019	0.0016	0.0084
Bacteria;Firmicutes;Clostridia;Clostridiales;Ruminococcaceae;Candidatus_Soleaferrea	0.0598	0	0.0047	0.0035	0.0296	0.0038	0.0758	0.0018	0.011	0.0933	0.0306	0.0536	0.0204	0.0114	0.0073	0.0171	0.0049	0.042
Bacteria;Firmicutes;Clostridia;Clostridiales;Lachnospiraceae;Shuttleworthia	0.2409	0.0748	0.0467	0.0594	0.0099	0.0019	0	0.0018	0.011	0.0171	0.102	0.013	0.002	0.0358	0.0171	0.0133	0.0179	0.0034
Bacteria;Actinobacteria;Actinobacteria;Micrococcales;Microbacteriaceae;Leucobacter	0.0094	0	0	0	0	0.0019	0	0.0018	0	0	0.0017	0.0016	0	0	0.0024	0.0019	0	0
Bacteria;Firmicutes;Bacilli;Lactobacillales;Enterococcaceae;Vagococcus	0.0031	0	0.0016	0.0559	0.0473	0.0748	0.0528	0.0202	0.0248	0.0016	0	0.0049	0.002	0.0016	0.0049	0.0323	0.0114	0.0487
Bacteria;Firmicutes;Clostridia;Clostridiales;Lachnospiraceae;ASF356	0.0362	0.0015	0.2243	0.0122	0.0059	0	0	0	0.1215	0.0233	0.0374	0.0049	0.002	0.0016	0.0073	0	0.0049	0.0134
Bacteria;Firmicutes;Erysipelotrichia;Erysipelotrichales;Erysipelotrichaceae;Turicibacter	0	0.0088	0	0.0035	0	0	0.0018	0	0	0	0.0017	0.0016	0.0041	0	0.0024	0.0019	0.0049	0.0017
Bacteria;Firmicutes;Bacilli;Bacillales;Staphylococcaceae;Jeotgalicoccus	0.0063	0	0.0031	0	0.0039	0	0.0035	0	0	0	0.0051	0.0016	0	0	0.0024	0.0133	0.0016	0.005
Bacteria;Proteobacteria;Alphaproteobacteria;Rhizobiales;Rhizobiaceae;Paenochrobactrum	0.0079	0.0015	0	0	0	0	0	0	0	0	0.0034	0	0.002	0	0.0024	0.0095	0	0.0017
Bacteria;Firmicutes;Clostridia;Clostridiales;Ruminococcaceae;DTU089	0.011	0.0044	0.0156	0	0.002	0.0058	0.0123	0.0018	0.0166	0.0124	0.0136	0.0081	0.0041	0.1059	0.0367	0.0057	0.0082	0.0773
Bacteria;Proteobacteria;Gammaproteobacteria;Pasteurellales;Pasteurellaceae;Gallibacterium	0.0079	0.0235	0.0016	0	0	0.0019	0	0.0018	0	0.0016	0.0085	0.0114	0.002	0.0033	0	0	0	0
Bacteria;Firmicutes;Erysipelotrichia;Erysipelotrichales;Erysipelotrichaceae;Holdemania	0.1291	0.0044	0	0.007	0.0079	0.0096	0.0247	0.0129	0.0028	0.1399	0.0017	0.0016	0.002	0.1173	0.022	0.0095	0.0261	0.0101
Bacteria;Bacteroidetes;Bacteroidia;Bacteroidales;Marinifilaceae;Odoribacter	0	0.0015	0	0	0.002	0	0.0018	0	0	0	0.0017	0	0	0	0	0	0	0
Bacteria;Firmicutes;Clostridia;Clostridiales;Lachnospiraceae;Anaerostipes	0.0394	0.0015	0.0467	0.0157	0.0039	0	0.0053	0.0055	0.0193	0.0855	0.0442	0.0065	0.0081	0.0196	0.0245	0.0019	0.0277	0.0134
Bacteria;Firmicutes;Clostridia;Clostridiales;Family_XIII;Family_XIII_UCG-001	0.0031	0.0073	0.0062	0	0.002	0.0019	0.0194	0	0.0055	0.0031	0.0187	0.0114	0	0.0896	0.0343	0.0019	0	0.0017
Bacteria;Proteobacteria;Gammaproteobacteria;Pseudomonadales;Moraxellaceae;Acinetobacter	0.0787	0.0117	0.0078	0.0035	0.0059	0.0077	0.0018	0	0	0.0637	0.0442	0.0357	0.0081	0.0016	0.0049	0.2106	0.0016	0.0134
Bacteria;Firmicutes;Clostridia;Clostridiales;Clostridiales_vadinBB60_group;Clostridiales_bacterium_enrichment_culture_clone_06-1235251-76	0.0031	0.0015	0.0031	0	0.0099	0	0.0018	0	0.0055	0	0.0017	0.0049	0	0	0.0073	0	0	0.0034
Bacteria;Actinobacteria;Actinobacteria;Micrococcales;Dermabacteraceae;Brachybacterium	0.0094	0	0	0	0	0	0	0	0.0028	0.0016	0	0	0	0.0016	0.0024	0.0057	0	0
Bacteria;Firmicutes;Clostridia;Clostridiales;Lachnospiraceae;Roseburia	0	0	0.0047	0.0122	0	0.0077	0.0088	0.1507	0	0.0031	0.0017	0	0	0.0049	0.0122	0	0.0016	0.084
Bacteria;Firmicutes;Clostridia;Clostridiales;Lachnospiraceae;Ruminococcus_gauvreauii_group	0.0016	0.0264	0.0109	0.007	0	0.0134	0.0106	0.0037	0.0055	0.0404	0.0119	0.0081	0.0041	0.0538	0.0171	0.0076	0.0147	0.0151
Bacteria;Firmicutes;Bacilli;Lactobacillales;Streptococcaceae;Lactococcus	0.0016	0.0044	0	0.0367	0.0158	0.0326	0.0141	0.011	0.0193	0	0	0.0016	0	0	0.0049	0.0228	0.031	0.0118
Bacteria;Proteobacteria;Gammaproteobacteria;Vibrionales;Vibrionaceae;Photobacterium	0	0.0015	0	0	0.0512	0.0058	0	0.0018	0	0	0	0	0	0.0033	0.1689	0.0019	0	0
Bacteria;Firmicutes;Clostridia;Clostridiales;Family_XIII;Family_XIII_AD3011_group	0.0047	0.0029	0.0016	0.0017	0.002	0.0153	0.007	0.0018	0.0055	0.0031	0.0306	0.0016	0.0081	0	0.0122	0.0076	0.0098	0.0235
Bacteria;Proteobacteria;Gammaproteobacteria;Pseudomonadales;Moraxellaceae;Psychrobacter	0.011	0.0103	0	0	0	0.0038	0.0018	0	0	0	0.0034	0	0	0	0	0.0038	0	0.0017
Bacteria;Actinobacteria;Actinobacteria;Micrococcales;Brevibacteriaceae;Brevibacterium	0.0047	0.0015	0	0	0.0039	0	0	0	0	0	0	0	0	0.0016	0	0.0057	0	0.0017
Bacteria;Proteobacteria;Alphaproteobacteria;Acetobacterales;Acetobacteraceae;Commensalibacter	0	0.0015	0	0.0402	0.0335	0.023	0.0088	0.0018	0.0028	0	0.0034	0.0049	0	0	0	0.0114	0.0098	0.0067
Bacteria;Proteobacteria;Gammaproteobacteria;Enterobacteriales;Enterobacteriaceae;Providencia	0.0031	0.0015	0	0.014	0.0118	0.0115	0.0159	0	0	0	0	0	0	0	0	0.0304	0.0587	0.0168
Bacteria;Firmicutes;Clostridia;Clostridiales;Ruminococcaceae;Phocea	0	0.0029	0.0062	0.0017	0	0	0.0211	0.0018	0.0055	0.0016	0.0136	0.0016	0.0102	0.0114	0	0.0076	0.0033	0.0319
Bacteria;Firmicutes;Clostridia;Clostridiales;Family_XIII;Eubacterium_brachy_group	0.0157	0.0059	0.014	0.0035	0.0118	0.0058	0.0018	0.0037	0.0028	0.0031	0.0323	0.013	0.0163	0.0603	0.0343	0.0038	0.0571	0.0067
Bacteria;Proteobacteria;Alphaproteobacteria;Reyranellales;Reyranellaceae;Reyranella	0.0268	0.0249	0.0125	0.014	0.0079	0.0019	0.0035	0.0092	0.0083	0.0078	0.0017	0.0179	0	0.0049	0.0049	0.0019	0.0163	0.0252
Bacteria;Proteobacteria;Gammaproteobacteria;Betaproteobacteriales;Burkholderiaceae;Curvibacter	0.0236	0.0264	0.0125	0.0122	0.0079	0.0038	0.0088	0.0074	0.0055	0.0093	0.0051	0.0081	0	0.0163	0.0098	0.0076	0.0228	0.0118
Bacteria;Firmicutes;Bacilli;Lactobacillales;Lactobacillaceae;Lactobacillus	0.0457	0.0029	0.0016	0.007	0.0118	0.0038	0.0247	0.011	0	0.0249	0.0391	0.0162	0.0041	0.0049	0.0147	0.0095	0.0098	0.0017
Bacteria;Firmicutes;Clostridia;Clostridiales;Defluviitaleaceae;Defluviitaleaceae_UCG-011	0	0	0	0	0.002	0	0.0053	0	0.0083	0	0.0306	0.0065	0.0041	0	0.0024	0.0019	0	0
Bacteria;Proteobacteria;Gammaproteobacteria;Vibrionales;Vibrionaceae;Vibrio	0.0031	0.0015	0.0016	0.0035	0.0591	0.0058	0.0053	0	0	0	0.0017	0.0016	0.002	0.0033	0.0098	0.0038	0	0
Bacteria;Firmicutes;Clostridia;Clostridiales;Lachnospiraceae;Tyzzerella_3	0.0016	0.022	0.0202	0.0052	0.0059	0.0038	0.0969	0	0.0055	0	0.0255	0.0049	0.0061	0	0.0147	0	0	0.0857
Bacteria;Actinobacteria;Actinobacteria;Corynebacteriales;Dietziaceae;Dietzia	0.0031	0	0	0	0.002	0	0	0	0	0	0	0	0	0	0.0049	0.0019	0	0
Bacteria;Firmicutes;Clostridia;Clostridiales;Ruminococcaceae;UBA1819	0	0.0117	0	0.0052	0.0039	0	0.0053	0	0	0.0047	0.0153	0	0.0041	0.0228	0.0073	0.0057	0.0489	0.0084
Bacteria;Firmicutes;Clostridia;Clostridiales;Peptococcaceae;Peptococcus	0	0	0	0.0017	0	0.0038	0	0	0.0359	0	0.0017	0.0049	0.002	0	0	0	0.0016	0.0554
Bacteria;Proteobacteria;Gammaproteobacteria;Enterobacteriales;Enterobacteriaceae;Citrobacter	0.0031	0.0088	0.0031	0.0367	0.0099	0.0038	0.0176	0.0349	0.0055	0.0016	0.0153	0.0081	0.0041	0.0016	0	0.0114	0.0212	0.0302
Bacteria;Firmicutes;Erysipelotrichia;Erysipelotrichales;Erysipelotrichaceae;Erysipelotrichaceae_UCG-003	0	0	0	0	0	0	0	0.0037	0	0	0	0	0	0	0	0	0	0
Bacteria;Firmicutes;Clostridia;Clostridiales;Clostridiaceae_1;Clostridium_sensu_stricto_1	0.0016	0	0	0	0.002	0.0058	0	0.0037	0	0	0	0	0	0	0	0	0.0065	0
Bacteria;Epsilonbacteraeota;Campylobacteria;Campylobacterales;Helicobacteraceae;Helicobacter	0	0.0029	0	0	0.0039	0	0.0018	0	0.0055	0	0	0	0	0	0.0024	0	0.0016	0
Bacteria;Actinobacteria;Coriobacteriia;Coriobacteriales;Eggerthellaceae;Slackia	0	0	0	0.0297	0.0039	0.0038	0.0106	0.0092	0.0028	0	0.0017	0	0.002	0	0	0.0304	0.0016	0.0101
Bacteria;Firmicutes;Clostridia;Clostridiales;Ruminococcaceae;Pygmaiobacter	0	0	0	0	0	0	0	0	0	0.0078	0	0.0032	0	0	0.0024	0.0038	0	0
Bacteria;Firmicutes;Erysipelotrichia;Erysipelotrichales;Erysipelotrichaceae;Dubosiella	0.0583	0.0044	0.0062	0.0052	0.0158	0.0038	0	0.0018	0.0028	0.0155	0.017	0.0211	0.002	0.0081	0.0049	0.0038	0.0016	0.0017
Bacteria;Firmicutes;Clostridia;Clostridiales;Lachnospiraceae;Eubacterium_ventriosum_group	0.0031	0	0.0062	0	0	0	0	0.0018	0.0028	0	0.0272	0	0	0.0098	0	0	0.0342	0
Bacteria;Tenericutes;Mollicutes;Anaeroplasmatales;Anaeroplasmataceae;Anaeroplasma	0	0.0015	0	0.0017	0	0.0019	0.0405	0.0018	0.0028	0	0	0.013	0	0.0016	0.0073	0.0114	0.0016	0
Bacteria;Actinobacteria;Actinobacteria;Micrococcales;Micrococcaceae;Glutamicibacter	0.0016	0.0015	0.0016	0	0	0.0019	0	0.0018	0	0.0047	0.0034	0	0	0	0	0	0	0.0017
Bacteria;Proteobacteria;Alphaproteobacteria;Rhodobacterales;Rhodobacteraceae;Paracoccus	0.0016	0.0015	0.0047	0	0.002	0	0	0	0	0	0	0	0	0	0	0	0	0
Bacteria;Proteobacteria;Gammaproteobacteria;Enterobacteriales;Enterobacteriaceae;Enterobacter	0.0031	0.0088	0.014	0.0017	0	0	0	0.011	0.0055	0	0.0068	0.0016	0.002	0.0049	0.0024	0.0323	0.0391	0.0756
Bacteria;Proteobacteria;Gammaproteobacteria;Enterobacteriales;Enterobacteriaceae;Morganella	0	0	0	0	0	0.0019	0.0035	0.0018	0.0607	0	0	0	0.002	0	0	0.0038	0.0033	0.0168
Bacteria;Epsilonbacteraeota;Campylobacteria;Campylobacterales;Campylobacteraceae;Campylobacter	0.0268	0	0.0592	0	0.0039	0	0	0	0	0.0062	0.0034	0.0032	0.002	0	0	0.0038	0	0
Bacteria;Firmicutes;Clostridia;Clostridiales;Ruminococcaceae;Ruminococcaceae_UCG-002	0	0	0	0	0	0	0	0	0	0	0	0	0	0	0	0	0	0
Bacteria;Proteobacteria;Gammaproteobacteria;Betaproteobacteriales;Burkholderiaceae;Paenalcaligenes	0.0016	0	0	0	0	0	0	0	0	0	0	0	0	0	0	0	0.0016	0
Bacteria;Firmicutes;Clostridia;Clostridiales;Ruminococcaceae;Papillibacter	0.0157	0.0015	0.0062	0	0	0	0	0.0018	0	0.0093	0.0068	0.0016	0	0.0081	0	0.0057	0.0212	0.0034
Bacteria;Actinobacteria;Actinobacteria;Micrococcales;Jonesiaceae;Jonesia	0	0	0	0	0.002	0	0	0	0	0	0.0034	0	0	0	0	0	0	0
Bacteria;Bacteroidetes;Bacteroidia;Chitinophagales;Chitinophagaceae;Sediminibacterium	0.0063	0.0088	0.0062	0	0.0039	0.0019	0.0035	0.0018	0	0.0109	0.0017	0.0032	0	0.0049	0.0049	0.0019	0.0049	0.0017
Bacteria;Proteobacteria;Gammaproteobacteria;Alteromonadales;Alteromonadaceae;Alteromonas	0	0.0015	0.0016	0	0	0	0	0.0018	0	0	0	0	0	0	0	0	0	0
Bacteria;Firmicutes;Clostridia;Clostridiales;Lachnospiraceae;Lachnospiraceae_FCS020_group	0	0.0029	0.0031	0	0	0.0038	0	0	0	0	0.0068	0.0097	0.0041	0.0244	0.0073	0.0057	0.0179	0
Bacteria;Firmicutes;Clostridia;Clostridiales;Ruminococcaceae;Ruminococcus_1	0	0	0	0	0.002	0	0	0	0	0	0.0034	0	0.0041	0	0	0.0057	0	0
Bacteria;Firmicutes;Clostridia;Clostridiales;Ruminococcaceae;Ruminiclostridium	0	0	0.0016	0	0.0138	0.0019	0	0.0257	0.0055	0	0.0051	0	0.0081	0.0016	0	0.0038	0.0163	0.0017
Bacteria;Firmicutes;Clostridia;Clostridiales;Ruminococcaceae;Hydrogenoanaerobacterium	0	0	0	0	0.002	0.0038	0.0088	0	0	0	0.0034	0.0292	0	0.0033	0	0	0.0049	0.0319
Bacteria;Firmicutes;Bacilli;Bacillales;Planococcaceae;Kurthia	0.0016	0.0044	0	0	0	0	0	0	0.0055	0	0	0	0	0	0	0.0038	0.0033	0
Bacteria;Proteobacteria;Alphaproteobacteria;Rhizobiales;Xanthobacteraceae;Bradyrhizobium	0.0031	0.0073	0.014	0.0017	0.0059	0.0019	0.0053	0.0037	0	0.0031	0	0.0032	0.002	0	0.0073	0.0038	0.0033	0.0034
Bacteria;Actinobacteria;Coriobacteriia;Coriobacteriales;Eggerthellaceae;Gordonibacter	0	0	0.0016	0	0	0.0019	0	0	0	0.0109	0.0034	0.0016	0	0.0179	0	0	0.0016	0
Bacteria;Proteobacteria;Alphaproteobacteria;Sphingomonadales;Sphingomonadaceae;Erythrobacter	0	0	0	0	0	0	0	0	0	0	0	0	0	0	0	0	0	0.0017
Bacteria;Proteobacteria;Gammaproteobacteria;Legionellales;Legionellaceae;Legionella	0	0	0	0	0	0	0	0	0	0	0	0	0	0	0	0	0	0
Bacteria;Patescibacteria;Saccharimonadia;Saccharimonadales;Saccharimonadaceae;Candidatus_Saccharimonas	0.0016	0	0	0.0035	0.0039	0	0	0	0.0028	0.0155	0.0255	0.0016	0.002	0	0.0024	0.0019	0	0.0084
Bacteria;Proteobacteria;Gammaproteobacteria;Enterobacteriales;Enterobacteriaceae;Serratia	0	0	0	0	0.0079	0	0.0053	0.0349	0	0	0	0	0	0	0	0.0038	0	0
Bacteria;Proteobacteria;Alphaproteobacteria;Rhizobiales;Devosiaceae;Devosia	0	0	0	0	0.002	0	0	0	0	0	0	0	0	0	0	0	0	0
Bacteria;Firmicutes;Erysipelotrichia;Erysipelotrichales;Erysipelotrichaceae;Faecalibaculum	0.0031	0	0	0.0017	0.002	0	0	0	0.0028	0.0109	0.0102	0	0	0	0	0.0019	0	0.0017
Bacteria;Proteobacteria;Gammaproteobacteria;Pseudomonadales;Pseudomonadaceae;Pseudomonas	0.0016	0	0	0	0	0	0	0	0	0	0	0	0	0	0	0.0057	0.0245	0.0302
Bacteria;Firmicutes;Bacilli;Lactobacillales;Aerococcaceae;Aerococcus	0.0031	0	0	0	0.002	0	0.0053	0	0	0.0171	0	0	0	0	0	0.0019	0	0
Bacteria;Firmicutes;Clostridia;Clostridiales;Ruminococcaceae;Harryflintia	0.0016	0	0	0	0	0.0019	0	0	0	0	0.0034	0	0	0	0	0.0019	0.0196	0
Bacteria;Firmicutes;Clostridia;Clostridiales;Eubacteriaceae;Eubacterium	0	0	0	0	0	0	0	0	0	0	0.0357	0	0.002	0.0016	0.0024	0	0.0163	0
Bacteria;Actinobacteria;Actinobacteria;Micrococcales;Sanguibacteraceae;Sanguibacter	0	0	0.0016	0	0	0.0038	0	0	0	0	0	0	0.002	0	0	0	0	0
Bacteria;Firmicutes;Bacilli;Bacillales;Bacillaceae;Bacillus	0.0063	0.0015	0	0	0	0	0	0	0.0028	0.0031	0.0017	0	0	0	0.0024	0	0.0016	0
Bacteria;Actinobacteria;Coriobacteriia;Coriobacteriales;Eggerthellaceae;Eggerthella	0.0016	0	0	0	0	0	0	0	0	0	0	0.0081	0	0	0.0024	0	0	0
Bacteria;Firmicutes;Clostridia;Clostridiales;Peptostreptococcaceae;Peptostreptococcus	0	0	0	0	0	0	0	0.0018	0	0	0.0034	0	0	0	0	0	0	0
Bacteria;Proteobacteria;Alphaproteobacteria;Rhizobiales;Devosiaceae;Pelagibacterium	0.0016	0	0	0	0	0	0	0	0	0	0.0017	0	0	0	0	0	0	0
Bacteria;Proteobacteria;Gammaproteobacteria;Cardiobacteriales;Wohlfahrtiimonadaceae;Ignatzschineria	0	0	0	0	0	0	0	0	0	0	0	0	0	0	0.0098	0	0	0
Bacteria;Proteobacteria;Gammaproteobacteria;Betaproteobacteriales;Burkholderiaceae;Oligella	0.0016	0	0	0	0	0	0	0	0	0	0	0	0	0	0	0.0019	0	0.0017
Bacteria;Proteobacteria;Gammaproteobacteria;Oceanospirillales;Halomonadaceae;Halomonas	0	0	0	0	0.002	0	0	0	0	0.0016	0	0.0016	0	0	0	0	0.0016	0
Bacteria;Bacteroidetes;Bacteroidia;Bacteroidales;Prevotellaceae;Alloprevotella	0	0.0029	0.0016	0	0.0059	0.0019	0.0053	0	0.0083	0.0016	0.0034	0.0032	0	0	0	0	0	0.0034
Bacteria;Proteobacteria;Gammaproteobacteria;Betaproteobacteriales;Burkholderiaceae;Parapusillimonas	0	0	0	0	0	0	0	0	0	0	0.0034	0	0	0	0.0024	0	0	0
Bacteria;Proteobacteria;Gammaproteobacteria;Betaproteobacteriales;Burkholderiaceae;Comamonas	0	0	0	0	0	0	0	0	0	0	0.0017	0	0	0	0	0	0	0
Bacteria;Firmicutes;Bacilli;Bacillales;Bacillaceae;Oceanobacillus	0	0.0044	0	0	0.002	0	0	0	0	0	0	0	0	0	0.0024	0	0.0016	0
Bacteria;Firmicutes;Bacilli;Bacillales;Planococcaceae;Lysinibacillus	0	0	0	0	0	0	0	0	0	0	0	0	0	0	0	0	0	0
Bacteria;Actinobacteria;Actinobacteria;Micrococcales;Micrococcales_Incertae_Sedis;Timonella	0	0	0	0	0	0	0	0	0	0	0.0017	0	0	0	0	0	0	0
Bacteria;Actinobacteria;Actinobacteria;Micrococcales;Micrococcaceae;Rothia	0.0016	0	0.0078	0	0.0099	0	0.007	0	0	0.0016	0.0068	0	0	0	0.0024	0	0	0.0101
Bacteria;Proteobacteria;Alphaproteobacteria;Rhizobiales;Rhizobiaceae;Aminobacter	0	0	0	0	0	0	0	0	0	0	0	0	0	0	0	0	0	0
Bacteria;Proteobacteria;Alphaproteobacteria;Rhizobiales;Beijerinckiaceae;Methylobacterium	0.0031	0.0044	0	0	0.0099	0	0.0018	0.0018	0	0	0	0.0032	0	0	0	0	0	0.005
Bacteria;Firmicutes;Clostridia;Clostridiales;Ruminococcaceae;Ruminococcaceae_UCG-007	0	0	0	0	0	0	0	0	0	0	0.0102	0	0	0	0	0	0	0
Bacteria;Bacteroidetes;Bacteroidia;Bacteroidales;Rikenellaceae;Rikenellaceae_RC9_gut_group	0.0016	0.0015	0	0.0052	0	0.0058	0	0.0018	0	0.0016	0	0.0097	0	0	0	0	0.0016	0.0017
Bacteria;Proteobacteria;Gammaproteobacteria;Enterobacteriales;Enterobacteriaceae;Proteus	0	0	0	0	0	0.0019	0	0	0.0028	0.0016	0	0	0	0	0.0024	0	0	0
Bacteria;Firmicutes;Bacilli;Lactobacillales;Carnobacteriaceae;Jeotgalibaca	0	0	0	0	0	0	0	0	0	0	0.0017	0	0	0	0	0	0	0
Bacteria;Proteobacteria;Alphaproteobacteria;Sphingomonadales;Sphingomonadaceae;Sphingomonas	0.0016	0.0015	0.0031	0	0	0.0173	0.0018	0	0.0028	0.0016	0	0.0032	0	0	0	0	0	0
Bacteria;Cyanobacteria;Oxyphotobacteria;Synechococcales;Cyanobiaceae;Cyanobium_PCC-6307	0	0	0	0	0	0	0	0	0	0	0	0.0016	0	0	0	0	0	0
Bacteria;Proteobacteria;Gammaproteobacteria;Pseudomonadales;Moraxellaceae;Enhydrobacter	0.0016	0.0015	0	0	0	0	0	0	0	0	0	0	0	0	0	0	0.0016	0.0017
Bacteria;Chloroflexi;Chloroflexia;Thermomicrobiales;JG30-KF-CM45;bacterium_QTYC46b	0	0	0	0	0	0	0	0	0	0	0	0	0	0	0	0	0	0
Bacteria;Firmicutes;Erysipelotrichia;Erysipelotrichales;Erysipelotrichaceae;Allobaculum	0	0	0	0	0	0	0	0	0	0	0.0051	0	0	0	0	0	0	0
Bacteria;Proteobacteria;Alphaproteobacteria;Rhodobacterales;Rhodobacteraceae;HIMB11	0	0	0	0	0	0	0	0	0	0.0031	0	0	0	0	0	0	0	0
Bacteria;Proteobacteria;Gammaproteobacteria;Betaproteobacteriales;Burkholderiaceae;Pusillimonas	0	0	0	0	0	0	0	0	0	0	0	0	0	0	0	0	0	0
Bacteria;Actinobacteria;Actinobacteria;Actinomycetales;Actinomycetaceae;Flaviflexus	0	0	0	0	0.0039	0	0	0	0	0	0	0	0	0	0.0024	0	0	0
Bacteria;Bacteroidetes;Chlorobia;Chlorobiales;Chlorobiaceae;Chlorobaculum	0	0	0	0.0105	0	0.0364	0	0	0	0	0	0.0016	0	0	0	0	0	0
Bacteria;Planctomycetes;Planctomycetacia;Planctomycetales;Rubinisphaeraceae;Planctomicrobium	0	0	0	0	0	0	0	0	0	0	0	0	0	0	0	0	0	0.0017
Bacteria;Firmicutes;Clostridia;Clostridiales;Family_XI;Gallicola	0	0.0029	0	0.0052	0	0	0.0053	0.0037	0	0	0	0	0	0	0	0	0.0016	0
Bacteria;Firmicutes;Bacilli;Lactobacillales;Aerococcaceae;Facklamia	0.0016	0	0	0	0	0	0	0	0	0	0	0	0	0	0	0	0	0
Bacteria;Bacteroidetes;Bacteroidia;Bacteroidales;Prevotellaceae;Prevotellaceae_UCG-001	0	0	0	0	0	0	0.0018	0.0055	0	0	0	0.0049	0	0	0	0.0019	0.0065	0.0017
Bacteria;Actinobacteria;Actinobacteria;Micrococcales;Demequinaceae;Demequina	0	0	0	0	0	0	0	0	0	0	0	0	0	0	0	0	0	0
Bacteria;Proteobacteria;Gammaproteobacteria;Betaproteobacteriales;Burkholderiaceae;Alcaligenes	0	0	0.0016	0	0	0	0	0	0	0	0	0	0	0	0	0	0	0
Bacteria;Bacteroidetes;Bacteroidia;Flavobacteriales;Flavobacteriaceae;NS5_marine_group	0	0	0	0.0017	0	0.0019	0	0	0	0	0	0	0	0	0	0	0	0
Bacteria;Firmicutes;Bacilli;Bacillales;Family_XII;Exiguobacterium	0	0	0	0	0.0059	0	0	0	0	0	0	0	0	0	0	0	0	0
Bacteria;Proteobacteria;Gammaproteobacteria;Betaproteobacteriales;Burkholderiaceae;Massilia	0	0	0	0	0	0.0038	0.0018	0	0	0	0.0017	0	0	0	0.0024	0	0	0.0017
Bacteria;Actinobacteria;Actinobacteria;Streptomycetales;Streptomycetaceae;Streptomyces	0	0.0015	0	0	0	0	0	0	0	0	0.0017	0	0.0041	0	0	0	0	0
Bacteria;Firmicutes;Bacilli;Lactobacillales;Leuconostocaceae;Weissella	0	0	0	0.0017	0	0.0019	0	0	0	0	0	0	0	0.0016	0	0	0.0016	0
Bacteria;Proteobacteria;Gammaproteobacteria;Betaproteobacteriales;Burkholderiaceae;Burkholderia-Caballeronia-Paraburkholderia	0	0	0	0.0017	0	0	0	0	0	0	0	0.0016	0	0	0	0	0	0.0017
Bacteria;Bacteroidetes;Bacteroidia;Flavobacteriales;Flavobacteriaceae;Flavobacterium	0	0.0073	0	0	0	0	0	0.0055	0.0055	0	0	0	0	0	0	0	0	0
Bacteria;Proteobacteria;Gammaproteobacteria;Cardiobacteriales;Wohlfahrtiimonadaceae;Wohlfahrtiimonas	0	0	0	0	0	0	0	0	0	0	0	0	0	0	0	0	0	0
Bacteria;Proteobacteria;Alphaproteobacteria;Rhodobacterales;Rhodobacteraceae;Ketogulonicigenium	0	0	0	0	0	0	0	0	0	0	0	0	0	0	0	0	0	0
Bacteria;Bacteroidetes;Bacteroidia;Flavobacteriales;Weeksellaceae;Chryseobacterium	0	0.0029	0	0	0	0	0	0	0	0	0.0034	0	0	0	0	0	0	0
Bacteria;Bacteroidetes;Bacteroidia;Flavobacteriales;Flavobacteriaceae;Tenacibaculum	0	0	0	0	0	0	0	0	0	0	0	0	0	0	0	0	0	0
Bacteria;Bacteroidetes;Bacteroidia;Bacteroidales;Prevotellaceae;Prevotella_1	0.0031	0	0	0	0	0	0	0	0	0	0	0	0.0041	0	0	0	0	0
Bacteria;Actinobacteria;Actinobacteria;Micrococcales;Microbacteriaceae;Huakuichenia	0	0	0	0	0	0	0	0	0	0	0	0	0	0	0	0	0	0
Archaea;Euryarchaeota;Methanobacteria;Methanobacteriales;Methanobacteriaceae;Methanobrevibacter	0	0	0	0	0	0	0	0	0	0	0	0	0	0	0	0	0	0
Bacteria;Actinobacteria;Thermoleophilia;Solirubrobacterales;67-14;Solirubrobacterales_bacterium_67-14	0	0	0	0	0	0	0	0	0	0	0	0	0	0	0	0	0	0
Bacteria;Firmicutes;Erysipelotrichia;Erysipelotrichales;Erysipelotrichaceae;Erysipelothrix	0	0	0	0	0	0	0	0	0	0	0	0	0	0	0.0049	0	0	0.0017
Bacteria;Verrucomicrobia;Verrucomicrobiae;Chthoniobacterales;Chthoniobacteraceae;LD29	0	0	0	0	0	0	0	0	0	0	0	0	0	0	0	0	0	0
Bacteria;Proteobacteria;Gammaproteobacteria;Pasteurellales;Pasteurellaceae;Aggregatibacter	0.011	0.0132	0	0	0	0	0	0	0	0	0	0	0	0	0	0	0	0
Bacteria;Proteobacteria;Gammaproteobacteria;Betaproteobacteriales;Nitrosomonadaceae;IS-44	0	0	0	0	0	0.0058	0	0	0	0.0016	0	0.0016	0	0	0	0.0019	0.0049	0
Bacteria;Acidobacteria;Blastocatellia_Subgroup_4;Pyrinomonadales;Pyrinomonadaceae;RB41	0	0.0015	0.0031	0	0.0039	0	0	0	0	0	0.0034	0	0	0	0	0.0019	0.0016	0
Bacteria;Bacteroidetes;Bacteroidia;Flavobacteriales;Weeksellaceae;Chishuiella	0	0	0	0	0	0	0	0	0	0	0	0	0	0	0	0.0114	0	0
Bacteria;Actinobacteria;Actinobacteria;Propionibacteriales;Nocardioidaceae;Nocardioides	0	0	0	0	0.002	0	0	0	0	0	0	0	0.0041	0.0016	0	0	0	0
Bacteria;Proteobacteria;Gammaproteobacteria;Betaproteobacteriales;Burkholderiaceae;Pelomonas	0	0	0	0	0	0	0	0	0	0	0	0	0	0	0	0	0	0
Bacteria;Bacteroidetes;Bacteroidia;Bacteroidales;Dysgonomonadaceae;Dysgonomonas	0	0	0	0	0	0	0	0	0	0	0	0	0	0	0	0	0	0
Bacteria;Proteobacteria;Gammaproteobacteria;Pseudomonadales;Pseudomonadaceae;Thiopseudomonas	0	0	0	0	0	0	0	0	0	0	0	0	0	0	0	0	0	0
Bacteria;Firmicutes;Clostridia;Clostridiales;Family_XVII;Sulfobacillus	0	0	0	0	0	0	0	0	0	0	0	0	0	0.0033	0	0	0	0
Bacteria;Proteobacteria;Gammaproteobacteria;Betaproteobacteriales;Burkholderiaceae;Polynucleobacter	0	0	0	0	0	0	0.0035	0	0.0028	0	0	0	0	0	0	0	0.0016	0
Bacteria;Proteobacteria;Gammaproteobacteria;Betaproteobacteriales;Rhodocyclaceae;Dechlorobacter	0	0	0	0	0	0	0	0	0	0	0	0	0	0	0	0	0	0
Bacteria;Verrucomicrobia;Verrucomicrobiae;Chthoniobacterales;Chthoniobacteraceae;Candidatus_Udaeobacter	0	0	0.0031	0	0	0	0	0	0	0	0	0	0	0.0065	0	0	0.0016	0
Bacteria;Cyanobacteria;Oxyphotobacteria;Nostocales;Nostocaceae;Anabaena_XPORK15F	0	0	0	0	0	0	0.0018	0	0	0	0	0	0	0	0	0	0	0
Bacteria;Firmicutes;Bacilli;Lactobacillales;Carnobacteriaceae;Alloiococcus	0.0079	0	0	0	0	0	0	0	0	0	0	0	0	0	0	0.0019	0	0
Bacteria;Firmicutes;Clostridia;Clostridiales;Family_XIII;Anaerovorax	0	0	0	0	0	0	0	0	0	0	0	0	0	0	0	0	0	0
Archaea;Euryarchaeota;Methanomicrobia;Methanosarcinales;Methanosaetaceae;Methanosaeta	0	0	0	0.0035	0	0.0019	0	0	0	0	0.0017	0	0	0.0016	0	0	0	0.0017
Bacteria;Actinobacteria;Actinobacteria;Micrococcales;Bogoriellaceae;Georgenia	0	0	0	0	0	0	0	0	0	0	0	0	0	0	0	0	0	0
Bacteria;Proteobacteria;Alphaproteobacteria;Rhizobiales;Xanthobacteraceae;Rhodopseudomonas	0	0	0.0016	0	0	0	0	0	0	0	0	0	0	0	0	0	0	0
Bacteria;Firmicutes;Bacilli;Lactobacillales;Lactobacillaceae;Pediococcus	0	0	0.0016	0	0.0059	0	0	0	0	0	0	0	0	0	0	0	0	0
Bacteria;Actinobacteria;Coriobacteriia;Coriobacteriales;Eggerthellaceae;Enterorhabdus	0	0	0	0	0	0	0	0	0	0	0	0	0	0	0	0.0038	0	0
Bacteria;Firmicutes;Erysipelotrichia;Erysipelotrichales;Erysipelotrichaceae;Dielma	0	0	0	0	0	0	0	0	0	0	0	0	0	0	0	0	0	0
Bacteria;Bacteroidetes;Bacteroidia;Sphingobacteriales;Sphingobacteriaceae;Pedobacter	0	0	0	0	0	0	0	0.0018	0	0	0	0	0.0041	0	0	0	0.0016	0
Bacteria;Firmicutes;Clostridia;Clostridiales;Peptostreptococcaceae;Terrisporobacter	0	0	0	0	0	0	0	0	0	0	0	0	0	0	0	0	0	0
Bacteria;Bacteroidetes;Bacteroidia;Sphingobacteriales;Sphingobacteriaceae;Sphingobacterium	0	0	0	0	0	0	0	0	0	0	0	0	0	0	0.0049	0	0	0
Bacteria;Firmicutes;Clostridia;Clostridiales;Lachnospiraceae;Epulopiscium	0	0	0	0	0	0	0	0	0	0	0	0	0	0	0	0	0	0
Bacteria;Proteobacteria;Gammaproteobacteria;Pasteurellales;Pasteurellaceae;Pasteurella	0	0	0	0	0	0	0	0	0	0	0	0	0	0	0	0	0	0
Bacteria;Firmicutes;Bacilli;Bacillales;Paenibacillaceae;Brevibacillus	0	0	0	0	0	0	0	0	0	0	0	0	0	0	0	0	0	0
Bacteria;Actinobacteria;Actinobacteria;Actinomycetales;Actinomycetaceae;Actinomyces	0	0	0	0	0	0	0	0	0	0	0	0	0	0	0	0	0	0
Bacteria;Bacteroidetes;Bacteroidia;Cytophagales;Cytophagaceae;Cytophaga	0	0	0	0	0	0	0	0	0	0	0	0	0	0	0	0	0	0
Bacteria;Proteobacteria;Alphaproteobacteria;SAR11_clade;Clade_I;Clade_Ib	0	0	0	0	0	0	0	0	0	0	0	0	0	0	0	0	0	0
Bacteria;Firmicutes;Clostridia;Clostridiales;Family_XI;Tissierella	0	0	0	0	0	0	0	0	0	0	0	0	0	0	0	0	0	0
Bacteria;Proteobacteria;Gammaproteobacteria;Xanthomonadales;Xanthomonadaceae;Luteimonas	0	0	0	0	0	0	0	0	0	0.0047	0	0	0	0	0	0	0	0
Bacteria;Nitrospirae;Nitrospira;Nitrospirales;Nitrospiraceae;Nitrospira	0	0	0	0	0	0	0	0.0055	0	0.0031	0	0	0	0	0	0	0	0
Bacteria;Proteobacteria;Alphaproteobacteria;Rhizobiales;Rhizobiaceae;Ochrobactrum	0	0	0	0	0	0	0	0	0	0	0	0	0	0	0	0	0	0
Bacteria;Proteobacteria;Alphaproteobacteria;Rhizobiales;Beijerinckiaceae;Microvirga	0	0	0	0	0	0	0	0	0	0	0	0	0	0	0	0	0	0
Bacteria;Actinobacteria;Actinobacteria;Propionibacteriales;Propionibacteriaceae;Cutibacterium	0	0	0	0.0017	0	0	0	0	0	0	0	0	0	0	0	0.0019	0	0
Bacteria;Actinobacteria;Actinobacteria;Frankiales;Sporichthyaceae;hgcI_clade	0	0	0	0	0	0	0	0	0	0	0	0	0	0	0	0.0019	0.0033	0
Bacteria;Proteobacteria;Alphaproteobacteria;Caulobacterales;Caulobacteraceae;Brevundimonas	0	0	0	0	0	0	0	0	0	0	0	0	0	0	0	0	0	0
Bacteria;Proteobacteria;Alphaproteobacteria;Rhodobacterales;Rhodobacteraceae;Amaricoccus	0	0	0	0	0	0	0	0	0	0	0	0	0	0	0	0	0	0
Bacteria;Proteobacteria;Gammaproteobacteria;Betaproteobacteriales;Rhodocyclaceae;Propionivibrio	0	0	0	0	0	0	0	0	0	0.0016	0	0	0	0.0049	0	0	0	0
Bacteria;Proteobacteria;Gammaproteobacteria;Xanthomonadales;Xanthomonadaceae;Stenotrophomonas	0	0	0	0	0	0	0	0	0	0	0	0	0	0	0	0	0	0
Bacteria;Planctomycetes;Phycisphaerae;Phycisphaerales;Phycisphaeraceae;SM1A02	0	0	0	0	0.0059	0	0	0	0	0	0	0	0	0	0	0	0	0
Bacteria;Verrucomicrobia;Verrucomicrobiae;Verrucomicrobiales;Verrucomicrobiaceae;Verrucomicrobium	0	0	0	0	0	0	0	0	0	0	0	0	0	0	0	0	0	0
Bacteria;Bacteroidetes;Bacteroidia;Chitinophagales;Chitinophagaceae;Segetibacter	0	0	0	0	0	0	0	0	0.0055	0	0	0	0	0	0	0	0	0
Bacteria;Firmicutes;Bacilli;Bacillales;Paenibacillaceae;Paenibacillus	0	0	0	0	0	0	0	0	0	0	0	0	0	0.0016	0	0	0	0
Bacteria;Actinobacteria;Actinobacteria;Corynebacteriales;Mycobacteriaceae;Mycobacterium	0	0	0	0	0	0	0	0	0	0	0.0051	0	0	0	0	0	0	0
Bacteria;Proteobacteria;Alphaproteobacteria;Acetobacterales;Acetobacteraceae;Roseomonas	0	0	0	0	0	0	0	0	0	0	0	0	0	0	0	0	0	0
Bacteria;Actinobacteria;Actinobacteria;Pseudonocardiales;Pseudonocardiaceae;Saccharopolyspora	0	0	0	0	0	0	0	0	0	0	0	0	0	0	0	0	0	0
Bacteria;Proteobacteria;Gammaproteobacteria;Betaproteobacteriales;Burkholderiaceae;Rhodoferax	0	0	0	0	0	0	0	0	0	0	0	0	0	0	0.0049	0	0	0
Bacteria;Firmicutes;Bacilli;Lactobacillales;Aerococcaceae;Abiotrophia	0	0.0015	0	0	0	0	0	0	0	0	0	0	0	0	0	0	0.0033	0
Bacteria;Proteobacteria;Alphaproteobacteria;Rhodobacterales;Rhodobacteraceae;Gemmobacter	0	0	0	0	0	0	0	0	0	0	0	0	0	0	0	0	0	0
Bacteria;Proteobacteria;Alphaproteobacteria;Sphingomonadales;Sphingomonadaceae;Novosphingobium	0	0	0	0	0	0	0	0	0	0	0	0	0	0	0	0	0	0
Bacteria;Chloroflexi;Anaerolineae;Anaerolineales;Anaerolineaceae;RBG-16-58-14	0	0	0	0	0	0	0	0	0	0	0	0	0	0	0	0	0	0
Bacteria;Firmicutes;Clostridia;Clostridiales;Clostridiaceae_1;Clostridium_sensu_stricto_8	0	0.0044	0	0	0	0	0	0	0	0	0	0	0	0	0	0	0	0
Bacteria;Bacteroidetes;Bacteroidia;Cytophagales;Spirosomaceae;Emticicia	0	0	0	0	0	0	0	0	0	0	0	0	0	0	0	0	0	0
Bacteria;Verrucomicrobia;Verrucomicrobiae;Verrucomicrobiales;Rubritaleaceae;Luteolibacter	0	0	0	0	0	0	0	0	0	0	0	0	0	0	0	0	0	0
Bacteria;Firmicutes;Bacilli;Bacillales;Thermoactinomycetaceae;Thermoactinomyces	0	0	0	0	0	0	0	0	0	0	0	0	0	0	0	0	0	0
Bacteria;Actinobacteria;Thermoleophilia;Gaiellales;Gaiellaceae;Gaiella	0	0	0	0	0	0	0	0	0	0	0	0	0	0	0	0	0	0
Bacteria;Proteobacteria;Gammaproteobacteria;Betaproteobacteriales;Burkholderiaceae;Verticia	0	0	0	0	0	0	0	0	0	0	0	0	0	0	0	0	0	0
Bacteria;Actinobacteria;Actinobacteria;Pseudonocardiales;Pseudonocardiaceae;Actinomycetospora	0	0	0	0	0	0	0	0	0	0	0	0	0	0	0	0	0	0
Bacteria;Firmicutes;Clostridia;Clostridiales;Lachnospiraceae;Lachnospiraceae_NK4A136_group	0	0	0	0	0	0	0	0	0	0	0	0	0	0	0	0	0	0
Bacteria;Proteobacteria;Gammaproteobacteria;Steroidobacterales;Steroidobacteraceae;Steroidobacter	0	0	0	0	0	0	0	0	0	0	0	0	0	0	0	0	0	0
Bacteria;Proteobacteria;Gammaproteobacteria;Betaproteobacteriales;Nitrosomonadaceae;Ellin6067	0	0	0	0	0	0	0	0	0	0	0	0	0	0	0	0	0	0
Bacteria;Firmicutes;Bacilli;Bacillales;Bacillaceae;Ureibacillus	0	0	0	0	0	0	0	0	0	0	0	0	0	0	0	0	0	0
Bacteria;Firmicutes;Clostridia;Clostridiales;Peptostreptococcaceae;Proteocatella	0	0	0	0	0	0	0	0	0	0	0	0	0	0	0	0	0	0
Bacteria;Proteobacteria;Gammaproteobacteria;Alteromonadales;Shewanellaceae;Shewanella	0	0	0	0	0	0	0	0	0	0	0	0	0	0	0	0	0	0
Bacteria;Proteobacteria;Gammaproteobacteria;Betaproteobacteriales;Burkholderiaceae;Ralstonia	0.0031	0	0	0	0	0	0	0	0	0	0	0	0	0	0	0	0	0
Bacteria;Acidobacteria;Thermoanaerobaculia;Thermoanaerobaculales;Thermoanaerobaculaceae;Subgroup_10	0	0	0	0	0	0	0	0	0	0.0031	0	0	0	0	0	0	0	0
Bacteria;Fusobacteria;Fusobacteriia;Fusobacteriales;Leptotrichiaceae;Leptotrichia	0	0.0029	0	0	0	0	0	0	0	0	0	0	0	0	0	0	0	0
Bacteria;Firmicutes;Clostridia;Clostridiales;Family_XVIII;Symbiobacterium	0	0.0029	0	0	0	0	0	0	0	0	0	0	0	0	0	0	0	0
Bacteria;Bacteroidetes;Bacteroidia;Bacteroidales;Bacteroidaceae;Bacteroides;Bacteroides_caecigallinarum	0.5447	0.4986	0.7274	16.0595	28.9516	4.174	1.3811	12.2038	2.6502	0.8222	1.2959	0.9944	7.7432	1.046	9.5837	6.3138	7.5746	1.4499
Bacteria;Bacteroidetes;Bacteroidia;Bacteroidales;Bacteroidaceae;Bacteroides;Bacteroides_coprophilus_DSM_18228_=_JCM_13818	0.1653	0.1496	0.1807	16.7843	0.3509	2.9546	1.6947	17.5254	0.2457	1.0461	0.2534	0.3965	27.5383	6.1832	21.8179	0.2865	0.2169	0.2638
Bacteria;Bacteroidetes;Bacteroidia;Bacteroidales;Bacteroidaceae;Bacteroides;Bacteroides_sp_SB5	0.2125	0.195	0.2227	0.2253	0.2286	32.4833	0.1621	1.4853	0.1739	0.2969	0.2789	1.8896	0.3728	17.9272	4.8114	0.1594	0.1631	0.1697
Bacteria;Firmicutes;Clostridia;Clostridiales;Ruminococcaceae;Faecalibacterium;bacterium_ic1379	0.2204	1.0295	0.609	1.1823	0.3055	3.7771	4.6455	0.3419	0.2347	0.3047	2.7143	6.9866	0.5989	0.2623	0.2252	0.7039	0.1843	3.2862
Bacteria;Proteobacteria;Deltaproteobacteria;Desulfovibrionales;Desulfovibrionaceae;Desulfovibrio;bacterium_New_Zealand_D	0.3322	0.5456	0.0405	0.3388	4.3207	0.115	0.3523	0.1176	2.8296	0.2176	0.1735	0.0211	0.3341	0.031	0.2765	0.4477	7.4458	0.1042
Bacteria;Bacteroidetes;Bacteroidia;Bacteroidales;Bacteroidaceae;Bacteroides;Bacteroides_fragilis	1.4531	6.2108	0.8037	0.2462	0.2346	0.7439	4.0641	0.5809	0.7371	1.8139	1.5731	12.1064	0.2771	0.1189	0.1689	0.2504	2.0514	2.5402
Bacteria;Bacteroidetes;Bacteroidia;Bacteroidales;Tannerellaceae;Parabacteroides;Parabacteroides_distasonis	0.5731	1.8185	0.2134	0.4872	1.0762	0.5848	3.5339	0.7224	0.8199	0.2176	0.7721	2.2	1.2814	0.2037	1.1527	1.4229	1.4481	1.6582
Bacteria;Actinobacteria;Actinobacteria;Bifidobacteriales;Bifidobacteriaceae;Bifidobacterium;Bifidobacterium_pullorum	0.0708	0.0469	0.0452	3.4264	0.138	0.4276	0.1304	0.2408	0.2595	0.1399	0.0221	0.0211	0.3382	4.435	1.0303	0.3946	0.8871	0.6838
Bacteria;Bacteroidetes;Bacteroidia;Bacteroidales;Rikenellaceae;Millionella;Millionella_massiliensis	3.3109	0.1071	1.7523	0.0244	0.205	0.0211	0.0176	0.0129	1.4134	0.0948	4.5935	0.5622	0.0978	0.0961	0.0245	0.1688	0.6213	0.1142
Bacteria;Firmicutes;Erysipelotrichia;Erysipelotrichales;Erysipelotrichaceae;Erysipelatoclostridium;bacterium_ic1391	3.6116	2.2027	1.0935	0.2183	0.138	0.1093	0.2132	0.2573	0.0221	4.6615	0.2075	0.0877	0.3321	1.0362	0.5335	0.3187	0.2691	0.1982
Bacteria;Firmicutes;Clostridia;Clostridiales;Lachnospiraceae;Blautia;bacterium_ic1272	0.7399	0.3608	0.2087	0.2777	0.0197	0.1323	0.0405	0.0331	0.2015	0.2502	0.1054	0.1982	0.0367	0.1417	0.0759	0.0493	0.1647	0.089
Bacteria;Bacteroidetes;Bacteroidia;Bacteroidales;Rikenellaceae;Alistipes;Alistipes_finegoldii	0.2173	0.0645	0.0171	0.0332	0.0197	0.0729	0.1233	0.0147	0.0359	0.0357	0.0374	0.4289	0.1039	0.0407	0.1003	0.0398	1.0029	0.0437
Bacteria;Bacteroidetes;Bacteroidia;Bacteroidales;Rikenellaceae;Alistipes;Alistipes_sp_CHKCI003	0.1464	0.0352	0.1682	0.0227	0.0434	0.0058	0.0264	0.0386	0.0331	0.0264	0.4677	0.1024	0.0733	0.7674	0.2129	0.0436	0.4158	0.1176
Bacteria;Bacteroidetes;Bacteroidia;Bacteroidales;Bacteroidaceae;Bacteroides;Bacteroides_clarus_YIT_12056	0.022	0.0103	0.0234	0.6898	0.0572	0.1994	0.081	0.1048	0.069	0.0451	0.1242	1.8376	0.0346	0.2558	0.0906	0.499	0.0913	0.1193
Bacteria;Firmicutes;Erysipelotrichia;Erysipelotrichales;Erysipelotrichaceae;Merdibacter;Merdibacter_massiliensis	1.5539	0.7318	0.5467	0.1851	0.0256	0.0096	0.1356	0.0239	0.0745	0.028	0.0459	0.0829	0.0448	0.057	0.0343	0.1442	0.0652	0.079
Bacteria;Firmicutes;Negativicutes;Selenomonadales;Acidaminococcaceae;Phascolarctobacterium;Phascolarctobacterium_faecium	0.0346	0.0059	0.0966	0.014	0.0158	0.0249	1.7264	0.011	0.0221	0.0093	0.0085	0.0292	0.0611	0.0114	0	0.0114	0.031	2.5906
Bacteria;Firmicutes;Clostridia;Clostridiales;Lachnospiraceae;Lachnoclostridium;Eubacterium_sp_Marseille-P3202	0.0378	0.1364	0.3707	0.0122	0.0493	0.0959	0.044	0.0129	0.0055	0.0311	0.4779	0.0471	0.165	0.3047	0.1787	0.0341	0.0978	0.079
Bacteria;Bacteroidetes;Bacteroidia;Bacteroidales;Rikenellaceae;Alistipes;Alistipes_inops	0.0079	0.022	0.0093	0.0716	0.0138	0.0383	0.0211	0.0386	0.3616	0.0109	0.3912	0.013	0.33	0.5882	0.4209	0.2334	0.4974	0.0101
Bacteria;Bacteroidetes;Bacteroidia;Bacteroidales;Bacteroidaceae;Bacteroides;Bacteroides_sp_35BE34	0.0094	0.0205	0.0685	0.0052	0.0118	0.0345	0.0211	0.0074	0.1353	0.0078	0.0187	0.5297	0.0204	0.0212	0.0147	0.0057	0.1484	0.1142
Bacteria;Firmicutes;Erysipelotrichia;Erysipelotrichales;Erysipelotrichaceae;Erysipelatoclostridium;Clostridiales_bacterium_CHKCI006	0.2251	0.0411	0.648	0.0244	0.0572	0.0192	0.0159	0	0.0469	0.3777	0.2636	0.0146	0.0122	0.0179	0.0024	0.019	0.0359	0.0269
Bacteria;Firmicutes;Clostridia;Clostridiales;Ruminococcaceae;Oscillibacter;Oscillibacter_sp_Marseille-P3260	0.011	0.0088	0.0031	0.0838	0.0177	0.0901	0.0581	0.0662	0.0939	0.0031	0.1871	0.0422	0.1548	0.0049	0.0783	0.0341	0.0049	0.0706
Bacteria;Firmicutes;Bacilli;Bacillales;Staphylococcaceae;Staphylococcus;Staphylococcus_lentus	0.0094	0.0044	0.0016	0.0035	0.0039	0.0019	0.0053	0	0	0	0	0.0016	0.0081	0	0.0049	0.0133	0.0065	0
Bacteria;Actinobacteria;Actinobacteria;Corynebacteriales;Corynebacteriaceae;Corynebacterium_1;Corynebacterium_glutamicum	0.0236	0.0015	0.0031	0	0.0039	0.0019	0	0	0	0	0	0	0	0	0.0122	0.0285	0	0
Bacteria;Actinobacteria;Coriobacteriia;Coriobacteriales;Eggerthellaceae;CHKCI002;Coriobacteriaceae_bacterium_CHKCI002	0.0583	0.0411	0.0826	0.0419	0.0237	0.0211	0.0194	0.0239	0.0138	0.1819	0.0221	0.0065	0.0102	0.2542	0.022	0.0152	0.0147	0.0134
Bacteria;Firmicutes;Clostridia;Clostridiales;Ruminococcaceae;Angelakisella;Angelakisella_massiliensis	0.0268	0.0147	0.1526	0.0035	0.0059	0.0383	0.1039	0.0147	0.0221	0.0062	0.0357	0.1625	0.0489	0.0147	0.0685	0.0379	0.0946	0.089
Bacteria;Firmicutes;Clostridia;Clostridiales;Eubacteriaceae;Anaerofustis;Anaerofustis_stercorihominis_DSM_17244	0.2629	0.0337	0.0763	0.0489	0.0099	0.0096	0.0106	0.0276	0.0221	0.0062	0.085	0.0114	0.0265	0.0049	0.0294	0.036	0.1435	0.037
Bacteria;Firmicutes;Bacilli;Bacillales;Staphylococcaceae;Staphylococcus;Staphylococcus_saprophyticus_subsp_saprophyticus	0.0063	0.0029	0.0031	0.0017	0.002	0.0038	0.0018	0	0	0.0031	0.0034	0	0.0041	0	0	0.0019	0.0033	0.0034
Bacteria;Bacteroidetes;Bacteroidia;Bacteroidales;Bacteroidaceae;Bacteroides;Bacteroides_coprocola_DSM_17136	0.0016	0.0029	0.0047	0	0	0	0	0	0	0.0047	0.0051	0.0049	0.002	0.0114	0	0	0	0
Bacteria;Proteobacteria;Gammaproteobacteria;Pasteurellales;Pasteurellaceae;Gallibacterium;Gallibacterium_genomosp_3	0.0079	0.0235	0.0016	0	0	0.0019	0	0.0018	0	0.0016	0.0085	0.0114	0.002	0.0033	0	0	0	0
Bacteria;Bacteroidetes;Bacteroidia;Bacteroidales;Marinifilaceae;Odoribacter;Odoribacter_splanchnicus_DSM_20712	0	0.0015	0	0	0.002	0	0.0018	0	0	0	0.0017	0	0	0	0	0	0	0
Bacteria;Firmicutes;Erysipelotrichia;Erysipelotrichales;Erysipelotrichaceae;Erysipelatoclostridium;Clostridium_spiroforme	0.0425	0.0924	0.0171	0.007	0.0039	0.0096	0.0123	0.0165	0	0.0295	0.0289	0.013	0.0041	0.0326	0.0098	0.019	0.0098	0.0017
Bacteria;Firmicutes;Erysipelotrichia;Erysipelotrichales;Erysipelotrichaceae;Merdibacter;Clostridiales_bacterium_10-3b	0.0126	0.0073	0.0202	0.0297	0.0079	0.0077	0.0176	0.0074	0.011	0.0124	0.0153	0.0081	0.002	0.0261	0.0073	0	0.0196	0.0202
Bacteria;Firmicutes;Bacilli;Lactobacillales;Streptococcaceae;Streptococcus;Streptococcus_gallolyticus_subsp_macedonicus	0	0	0.0654	0.014	0.002	0	0	0	0.0028	0.0031	0.0017	0.0032	0	0	0.0049	0.0019	0	0.0084
Bacteria;Firmicutes;Clostridia;Clostridiales;Lachnospiraceae;Ruminococcus_gauvreauii_group;bacterium_ic1296	0.0016	0.0264	0.0109	0.007	0	0.0134	0.0106	0.0037	0.0055	0.0404	0.0119	0.0081	0.0041	0.0538	0.0171	0.0076	0.0147	0.0151
Bacteria;Firmicutes;Bacilli;Lactobacillales;Streptococcaceae;Lactococcus;bacterium_FCC52	0.0016	0.0044	0	0.0349	0.0158	0.0307	0.0141	0.011	0.0193	0	0	0.0016	0	0	0.0049	0.0228	0.031	0.005
Bacteria;Bacteroidetes;Bacteroidia;Bacteroidales;Bacteroidaceae;Bacteroides;Bacteroides_nordii	0.0016	0.0015	0	0	0.0099	0.0173	0.0053	0.0074	0	0.0047	0.0119	0.0065	0.0102	0	0.0049	0.0019	0.0016	0
Bacteria;Firmicutes;Clostridia;Clostridiales;Ruminococcaceae;Eubacterium_coprostanoligenes_group;Eubacteriaceae_bacterium_CHKCI005	0.0315	0.0015	0.0031	0.0052	0	0.0115	0.0053	0.0018	0.0028	0.0016	0.0289	0.0049	0.0204	0.0472	0.0245	0.0038	0.0114	0.0101
Bacteria;Bacteroidetes;Bacteroidia;Bacteroidales;Barnesiellaceae;Barnesiella;Barnesiella_viscericola_DSM_18177	0.0457	0.0073	0.0218	0	0.0059	0.0134	0.0035	0	0.011	0.0093	0.0272	0.0098	0.0102	0.0033	0.0098	0.0247	0.0196	0.042
Bacteria;Proteobacteria;Alphaproteobacteria;Acetobacterales;Acetobacteraceae;Commensalibacter;Commensalibacter_intestini_A911	0	0.0015	0	0.0402	0.0335	0.023	0.0088	0.0018	0.0028	0	0.0034	0.0049	0	0	0	0.0114	0.0098	0.0067
Bacteria;Firmicutes;Clostridia;Clostridiales;Ruminococcaceae;Phocea;Phocea_massiliensis	0	0.0029	0.0062	0.0017	0	0	0.0211	0.0018	0.0055	0.0016	0.0136	0.0016	0.0041	0.0114	0	0.0076	0.0033	0.0319
Bacteria;Proteobacteria;Gammaproteobacteria;Vibrionales;Vibrionaceae;Photobacterium;Photobacterium_damselae_subsp_damselae	0	0.0015	0	0	0	0	0	0.0018	0	0	0	0	0	0.0033	0.1689	0.0019	0	0
Bacteria;Proteobacteria;Gammaproteobacteria;Pseudomonadales;Moraxellaceae;Psychrobacter;Psychrobacter_pulmonis	0.0079	0.0088	0	0	0	0.0038	0	0	0	0	0.0034	0	0	0	0	0.0038	0	0.0017
Bacteria;Proteobacteria;Gammaproteobacteria;Pseudomonadales;Moraxellaceae;Acinetobacter;Acinetobacter_calcoaceticus	0.0661	0	0.0062	0	0.0059	0.0019	0	0	0	0.0016	0.0442	0.0244	0.0041	0	0	0.2087	0.0016	0.0084
Bacteria;Proteobacteria;Gammaproteobacteria;Enterobacteriales;Enterobacteriaceae;Citrobacter;Citrobacter_freundii	0.0031	0.0088	0.0031	0.0367	0.0099	0.0038	0.0176	0.0349	0.0055	0.0016	0.0153	0.0081	0.0041	0.0016	0	0.0114	0.0212	0.0302
Bacteria;Bacteroidetes;Bacteroidia;Bacteroidales;Rikenellaceae;Alistipes;Alistipes_obesi	0	0	0	0.0017	0	0.0038	0.007	0	0.0028	0	0	0	0	0	0	0	0	0
Bacteria;Bacteroidetes;Bacteroidia;Bacteroidales;Rikenellaceae;Alistipes;Alistipes_sp_N15MGS-157	0	0	0	0.0035	0.0099	0.0652	0.0035	0.0129	0.0028	0	0.0034	0.0179	0	0.0293	0.0073	0.0019	0	0
Bacteria;Firmicutes;Clostridia;Clostridiales;Christensenellaceae;Christensenellaceae_R-7_group;bacterium_YE57	0	0	0.0031	0	0	0	0	0	0.0028	0	0.0017	0.0114	0	0	0	0	0	0.0034
Bacteria;Firmicutes;Negativicutes;Selenomonadales;Veillonellaceae;Megamonas;Megamonas_funiformis_YIT_11815	0.0094	0	0.0047	0.0035	0.0039	0	0.0018	0.0055	0.0166	0	0	0	0.1304	0.0049	0.0734	0.019	0.0033	0
Bacteria;Firmicutes;Erysipelotrichia;Erysipelotrichales;Erysipelotrichaceae;Erysipelatoclostridium;Massiliomicrobiota_timonensis	0.0031	0	0	0.014	0	0.0019	0	0.0165	0	0.0016	0.0034	0	0	0.0033	0.0049	0.0076	0	0
Bacteria;Actinobacteria;Actinobacteria;Micrococcales;Brevibacteriaceae;Brevibacterium;Brevibacterium_epidermidis	0.0016	0.0015	0	0	0.0039	0	0	0	0	0	0	0	0	0.0016	0	0.0038	0	0.0017
Bacteria;Firmicutes;Bacilli;Lactobacillales;Streptococcaceae;Streptococcus;Streptococcus_anginosus_subsp_anginosus	0	0	0	0.0035	0	0	0	0	0.0028	0.0373	0.0425	0.0829	0	0	0	0	0	0
Bacteria;Proteobacteria;Gammaproteobacteria;Enterobacteriales;Enterobacteriaceae;Morganella;Morganella_morganii_subsp_morganii	0	0	0	0	0	0.0019	0.0035	0.0018	0.0607	0	0	0	0.002	0	0	0.0038	0.0033	0.0168
Bacteria;Actinobacteria;Actinobacteria;Corynebacteriales;Corynebacteriaceae;Corynebacterium_1;Corynebacterium_xerosis	0.0016	0.0015	0	0	0	0	0	0	0	0	0.0017	0	0	0	0	0	0	0
Bacteria;Actinobacteria;Actinobacteria;Micrococcales;Jonesiaceae;Jonesia;Jonesia_denitrificans_DSM_20603	0	0	0	0	0.002	0	0	0	0	0	0.0034	0	0	0	0	0	0	0
Bacteria;Firmicutes;Erysipelotrichia;Erysipelotrichales;Erysipelotrichaceae;Erysipelatoclostridium;Clostridium_saccharogumia_DSM_17460	0.0016	0.0103	0	0	0.002	0	0.0035	0.0018	0	0.0031	0	0.0049	0	0	0	0.0038	0.0033	0.0017
Bacteria;Firmicutes;Bacilli;Lactobacillales;Lactobacillaceae;Lactobacillus;Lactobacillus_gasseri	0.0157	0	0	0	0.0099	0.0019	0.0088	0.0037	0	0.0187	0.0221	0.0032	0	0.0033	0.0098	0	0.0016	0
Bacteria;Firmicutes;Clostridia;Clostridiales;Ruminococcaceae;Ruminiclostridium;Massilioclostridium_coli	0	0	0.0016	0	0.0138	0.0019	0	0.0257	0.0055	0	0.0051	0	0.0081	0.0016	0	0.0038	0.0163	0.0017
Bacteria;Firmicutes;Clostridia;Clostridiales;Lachnospiraceae;Blautia;Blautia_glucerasea	0.0063	0.0059	0.0031	0	0	0	0.0035	0.0055	0	0	0.0289	0	0	0.013	0	0.0019	0.0049	0
Bacteria;Bacteroidetes;Bacteroidia;Bacteroidales;Tannerellaceae;Parabacteroides;Parabacteroides_distasonis_str_3999B_TB_6	0	0.0015	0	0.0017	0.0039	0.0019	0.0018	0.0018	0	0.0031	0	0.0097	0.0204	0	0.0098	0	0.0098	0.0017
Bacteria;Firmicutes;Clostridia;Clostridiales;Ruminococcaceae;Fournierella;Fournierella_massiliensis	0	0.0015	0.0109	0.0017	0.002	0.0019	0.0088	0.0129	0.0028	0	0	0	0	0.0098	0.0049	0	0	0.0017
Bacteria;Proteobacteria;Gammaproteobacteria;Pseudomonadales;Moraxellaceae;Acinetobacter;Acinetobacter_johnsonii	0.0126	0.0059	0	0.0017	0	0.0038	0	0	0	0.0622	0	0.0081	0	0	0	0	0	0.0034
Bacteria;Bacteroidetes;Bacteroidia;Bacteroidales;Bacteroidaceae;Bacteroides;Bacteroides_uniformis	0	0.0029	0	0.0017	0.0059	0	0	0	0	0.0093	0.0221	0	0	0.0049	0.0073	0	0.0065	0.0067
Bacteria;Firmicutes;Clostridia;Clostridiales;Ruminococcaceae;Subdoligranulum;bacterium_ic1395	0.0016	0.0059	0.0078	0.0017	0.0099	0	0.0018	0	0	0.0109	0.0051	0.0049	0.002	0.0049	0	0	0.0016	0.0034
Bacteria;Actinobacteria;Coriobacteriia;Coriobacteriales;Eggerthellaceae;Gordonibacter;Gordonibacter_pamelaeae_7-10-1-b	0	0	0.0016	0	0	0.0019	0	0	0	0.0109	0.0034	0.0016	0	0.0179	0	0	0.0016	0
Bacteria;Firmicutes;Bacilli;Lactobacillales;Lactobacillaceae;Lactobacillus;Lactobacillus_reuteri	0.0268	0	0.0016	0.0017	0	0	0.0106	0	0	0.0016	0.0136	0.0065	0	0.0016	0	0.0057	0.0033	0.0017
Bacteria;Firmicutes;Clostridia;Clostridiales;Ruminococcaceae;Anaerotruncus;Anaerotruncus_colihominis_DSM_17241	0	0.0088	0.0078	0.0017	0	0.0058	0.0035	0.011	0	0.0047	0.0017	0.0065	0.0244	0.0049	0.0147	0	0.0033	0
Bacteria;Proteobacteria;Gammaproteobacteria;Vibrionales;Vibrionaceae;Photobacterium;Photobacterium_aphoticum	0	0	0	0	0.0512	0.0058	0	0	0	0	0	0	0	0	0	0	0	0
Bacteria;Firmicutes;Clostridia;Clostridiales;Eubacteriaceae;Eubacterium;Eubacterium_limosum	0	0	0	0	0	0	0	0	0	0	0.0357	0	0.002	0.0016	0.0024	0	0.0163	0
Bacteria;Firmicutes;Bacilli;Lactobacillales;Lactobacillaceae;Lactobacillus;Lactobacillus_murinus	0.0031	0.0015	0	0	0.002	0.0019	0.0035	0.0055	0	0.0047	0.0034	0.0065	0.0041	0	0	0.0038	0.0016	0
Bacteria;Firmicutes;Clostridia;Clostridiales;Ruminococcaceae;Hydrogenoanaerobacterium;Selenomonadales_bacterium_Marseille-P2399	0	0	0	0	0.002	0	0.007	0	0	0	0	0.0146	0	0	0	0	0	0.0067
Bacteria;Proteobacteria;Gammaproteobacteria;Pseudomonadales;Moraxellaceae;Acinetobacter;Acinetobacter_lwoffii	0	0.0059	0.0016	0.0017	0	0.0019	0.0018	0	0	0	0	0.0032	0	0.0016	0.0024	0.0019	0	0.0017
Bacteria;Proteobacteria;Gammaproteobacteria;Vibrionales;Vibrionaceae;Vibrio;Vibrio_ponticus	0	0	0	0.0017	0.0591	0.0019	0	0	0	0	0	0	0	0	0	0.0019	0	0
Bacteria;Proteobacteria;Gammaproteobacteria;Cardiobacteriales;Wohlfahrtiimonadaceae;Ignatzschineria;Ignatzschineria_indica	0	0	0	0	0	0	0	0	0	0	0	0	0	0	0.0098	0	0	0
Bacteria;Proteobacteria;Gammaproteobacteria;Betaproteobacteriales;Burkholderiaceae;Oligella;Oligella_ureolytica_DSM_18253	0.0016	0	0	0	0	0	0	0	0	0	0	0	0	0	0	0.0019	0	0.0017
Bacteria;Firmicutes;Clostridia;Clostridiales;Ruminococcaceae;Candidatus_Soleaferrea;Bittarella_massiliensis	0	0	0	0	0	0	0.0018	0	0	0	0	0	0.002	0.0114	0.0073	0.0019	0.0016	0
Bacteria;Firmicutes;Bacilli;Bacillales;Bacillaceae;Oceanobacillus;Bacilli_bacterium_VT-13-104	0	0.0044	0	0	0.002	0	0	0	0	0	0	0	0	0	0.0024	0	0.0016	0
Bacteria;Firmicutes;Bacilli;Lactobacillales;Streptococcaceae;Streptococcus;Streptococcus_iniae	0	0	0	0.0017	0	0	0.0018	0	0.0055	0	0	0	0	0	0.0098	0	0	0
Bacteria;Bacteroidetes;Bacteroidia;Bacteroidales;Bacteroidaceae;Bacteroides;Bacteroides_vulgatus	0.0063	0	0.0016	0	0.002	0.0058	0.0018	0.0018	0.0028	0.0016	0.0034	0.0032	0	0	0	0.0057	0.0016	0
Bacteria;Firmicutes;Bacilli;Bacillales;Planococcaceae;Lysinibacillus;Lysinibacillus_sp_FFL6	0	0	0	0	0	0	0	0	0	0	0	0	0	0	0	0	0	0
Bacteria;Verrucomicrobia;Verrucomicrobiae;Verrucomicrobiales;Akkermansiaceae;Akkermansia;Akkermansia_muciniphila	0	0.0015	0	0	0	0	0	0.0055	0	0	0.0085	0	0	0.0081	0	0	0.0082	0
Bacteria;Firmicutes;Clostridia;Clostridiales;Family_XI;Gallicola;Gallicola_barnesae	0	0.0029	0	0.0052	0	0	0.0053	0.0037	0	0	0	0	0	0	0	0	0.0016	0
Bacteria;Proteobacteria;Deltaproteobacteria;Desulfovibrionales;Desulfovibrionaceae;Desulfovibrio;Desulfovibrio_desulfuricans_subsp_desulfuricans	0	0	0	0	0	0	0	0	0	0	0	0	0	0	0	0	0	0
Bacteria;Actinobacteria;Actinobacteria;Corynebacteriales;Corynebacteriaceae;Corynebacterium_1;Corynebacterium_urealyticum	0.0016	0	0	0	0	0	0	0	0	0	0	0	0	0	0	0	0	0
Bacteria;Firmicutes;Erysipelotrichia;Erysipelotrichales;Erysipelotrichaceae;Dubosiella;Firmicutes_bacterium_M10-2	0	0	0	0.0052	0.0059	0	0	0	0	0.0062	0.0034	0	0	0	0	0	0	0
Bacteria;Proteobacteria;Gammaproteobacteria;Betaproteobacteriales;Burkholderiaceae;Parapusillimonas;Parapusillimonas_granuli	0	0	0	0	0	0	0	0	0	0	0.0034	0	0	0	0.0024	0	0	0
Bacteria;Bacteroidetes;Bacteroidia;Bacteroidales;Bacteroidaceae;Bacteroides;Bacteroides_acidifaciens	0	0	0	0	0	0	0	0	0	0.0031	0	0	0	0.0016	0	0.0019	0	0.0034
Bacteria;Firmicutes;Bacilli;Lactobacillales;Lactobacillaceae;Lactobacillus;Lactobacillus_aviarius	0	0	0	0	0	0	0	0	0	0	0	0	0	0	0	0	0	0
Bacteria;Proteobacteria;Gammaproteobacteria;Betaproteobacteriales;Burkholderiaceae;Burkholderia-Caballeronia-Paraburkholderia;Burkholderia_cepacia	0	0	0	0.0017	0	0	0	0	0	0	0	0.0016	0	0	0	0	0	0.0017
Bacteria;Proteobacteria;Gammaproteobacteria;Cardiobacteriales;Wohlfahrtiimonadaceae;Wohlfahrtiimonas;Wohlfahrtiimonas_chitiniclastica	0	0	0	0	0	0	0	0	0	0	0	0	0	0	0	0	0	0
Bacteria;Firmicutes;Bacilli;Lactobacillales;Streptococcaceae;Streptococcus;Streptococcus_equi_subsp_equi	0	0	0	0	0	0	0	0	0	0.0031	0	0	0	0	0	0	0.0016	0
Bacteria;Bacteroidetes;Bacteroidia;Bacteroidales;Rikenellaceae;Alistipes;Alistipes_onderdonkii	0	0	0	0	0	0	0	0	0	0.0016	0	0	0	0	0	0	0	0.0017
Bacteria;Actinobacteria;Actinobacteria;Micrococcales;Microbacteriaceae;Huakuichenia;Huakuichenia_soli	0	0	0	0	0	0	0	0	0	0	0	0	0	0	0	0	0	0
Bacteria;Firmicutes;Bacilli;Lactobacillales;Streptococcaceae;Lactococcus;Lactococcus_garvieae_subsp_garvieae	0	0	0	0.0017	0	0.0019	0	0	0	0	0	0	0	0	0	0	0	0.0067
Bacteria;Firmicutes;Clostridia;Clostridiales;Ruminococcaceae;Flavonifractor;Clostridiales_bacterium_30-4c	0	0	0	0	0	0	0	0	0	0	0	0.0065	0	0	0	0	0	0
Bacteria;Bacteroidetes;Bacteroidia;Bacteroidales;Bacteroidaceae;Bacteroides;bacterium_ic1234	0	0	0.0016	0	0	0	0	0	0	0	0.0017	0.0146	0	0	0	0	0	0
Bacteria;Firmicutes;Bacilli;Bacillales;Bacillaceae;Bacillus;Bacillus_sp_TAT112	0.0016	0	0	0	0	0	0	0	0.0028	0.0016	0	0	0	0	0	0	0.0016	0
Bacteria;Firmicutes;Clostridia;Clostridiales;Clostridiaceae_1;Clostridium_sensu_stricto_1;Clostridium_perfringens_CPE_str_F4969	0	0	0	0	0	0	0	0	0	0	0	0	0	0	0	0	0	0
Bacteria;Proteobacteria;Gammaproteobacteria;Betaproteobacteriales;Burkholderiaceae;Alcaligenes;Alcaligenes_faecalis	0	0	0.0016	0	0	0	0	0	0	0	0	0	0	0	0	0	0	0
Bacteria;Firmicutes;Clostridia;Clostridiales;Christensenellaceae;Christensenellaceae_R-7_group;iron-reducing_bacterium_enrichment_culture_clone_HN70	0	0	0	0	0	0	0	0	0	0	0	0	0	0	0	0.0019	0	0
Bacteria;Firmicutes;Bacilli;Lactobacillales;Lactobacillaceae;Pediococcus;Pediococcus_acidilactici	0	0	0.0016	0	0.0059	0	0	0	0	0	0	0	0	0	0	0	0	0
Bacteria;Bacteroidetes;Bacteroidia;Flavobacteriales;Weeksellaceae;Chryseobacterium;Chryseobacterium_taklimakanense	0	0	0	0	0	0	0	0	0	0	0	0	0	0	0	0	0	0
Bacteria;Firmicutes;Erysipelotrichia;Erysipelotrichales;Erysipelotrichaceae;Dielma;Traorella_massiliensis	0	0	0	0	0	0	0	0	0	0	0	0	0	0	0	0	0	0
Bacteria;Bacteroidetes;Bacteroidia;Bacteroidales;Bacteroidaceae;Bacteroides;Bacteroides_finegoldii	0	0	0	0	0	0	0	0	0	0	0	0	0	0	0	0	0	0
Bacteria;Firmicutes;Clostridia;Clostridiales;Lachnospiraceae;Epulopiscium;Niameybacter_massiliensis	0	0	0	0	0	0	0	0	0	0	0	0	0	0	0	0	0	0
Bacteria;Firmicutes;Bacilli;Bacillales;Paenibacillaceae;Brevibacillus;Brevibacillus_borstelensis	0	0	0	0	0	0	0	0	0	0	0	0	0	0	0	0	0	0
Bacteria;Bacteroidetes;Bacteroidia;Flavobacteriales;Weeksellaceae;Chryseobacterium;Chryseobacterium_haifense	0	0.0015	0	0	0	0	0	0	0	0	0	0	0	0	0	0	0	0
Bacteria;Bacteroidetes;Bacteroidia;Bacteroidales;Bacteroidaceae;Bacteroides;Bacteroides_graminisolvens_DSM_19988_=_JCM_15093	0	0	0	0	0	0	0	0	0	0	0	0	0	0	0	0	0	0
Bacteria;Bacteroidetes;Bacteroidia;Bacteroidales;Dysgonomonadaceae;Dysgonomonas;bacterium_endosymbiont_of_Onthophagus_Taurus	0	0	0	0	0	0	0	0	0	0	0	0	0	0	0	0	0	0
Bacteria;Firmicutes;Clostridia;Clostridiales;Ruminococcaceae;Candidatus_Soleaferrea;Ruminococcaceae_bacterium_Marseille-P2935	0	0	0	0	0	0	0	0	0	0	0	0	0	0	0	0	0	0
Bacteria;Actinobacteria;Actinobacteria;Micrococcales;Brevibacteriaceae;Brevibacterium;Brevibacterium_ravenspurgense	0	0	0	0	0	0	0	0	0	0	0	0	0	0	0	0	0	0
Bacteria;Actinobacteria;Coriobacteriia;Coriobacteriales;Eggerthellaceae;Slackia;Enterorhabdus_sp_Marseille-P3203T	0	0	0	0	0	0	0	0	0	0	0.0017	0	0	0	0	0	0.0016	0
Bacteria;Bacteroidetes;Bacteroidia;Flavobacteriales;Flavobacteriaceae;Flavobacterium;Flavobacterium_sp	0	0.0073	0	0	0	0	0	0	0	0	0	0	0	0	0	0	0	0
Bacteria;Actinobacteria;Actinobacteria;Actinomycetales;Actinomycetaceae;Actinomyces;Actinomyces_polynesiensis	0	0	0	0	0	0	0	0	0	0	0	0	0	0	0	0	0	0
Bacteria;Proteobacteria;Gammaproteobacteria;Betaproteobacteriales;Burkholderiaceae;Pusillimonas;Alcaligenaceae_bacterium_LB30	0	0	0	0	0	0	0	0	0	0	0	0	0	0	0	0	0	0
Bacteria;Proteobacteria;Gammaproteobacteria;Xanthomonadales;Xanthomonadaceae;Stenotrophomonas;Stenotrophomonas_acidaminiphila	0	0	0	0	0	0	0	0	0	0	0	0	0	0	0	0	0	0
Bacteria;Firmicutes;Bacilli;Bacillales;Bacillaceae;Bacillus;Bacillus_coagulans	0	0	0	0	0	0	0	0	0	0	0	0	0	0	0	0	0	0
Bacteria;Firmicutes;Clostridia;Clostridiales;Ruminococcaceae;Butyricicoccus;Butyricicoccus_pullicaecorum_12	0	0	0	0	0	0	0	0	0	0	0	0	0	0	0	0	0	0
Bacteria;Firmicutes;Bacilli;Bacillales;Bacillaceae;Bacillus;Bacillus_galactosidilyticus	0.0031	0	0	0	0	0	0	0	0	0	0	0	0	0	0	0	0	0
Bacteria;Actinobacteria;Coriobacteriia;Coriobacteriales;Eggerthellaceae;Gordonibacter;Denitrobacterium_sp_CCUG_45665	0	0	0	0	0	0	0	0	0	0	0	0	0	0	0	0	0	0
Bacteria;Proteobacteria;Alphaproteobacteria;Acetobacterales;Acetobacteraceae;Roseomonas;Roseomonas_sp_M3	0	0	0	0	0	0	0	0	0	0	0	0	0	0	0	0	0	0
Bacteria;Firmicutes;Bacilli;Lactobacillales;Lactobacillaceae;Lactobacillus;Lactobacillus_brevis	0	0	0	0	0	0	0	0	0	0	0	0	0	0	0.0049	0	0	0
Bacteria;Firmicutes;Clostridia;Clostridiales;Ruminococcaceae;Faecalibacterium;Trichuris_trichiura_human_whipworm	0	0	0	0	0	0	0	0	0	0	0	0	0	0	0	0	0	0
Bacteria;Proteobacteria;Gammaproteobacteria;Xanthomonadales;Xanthomonadaceae;Luteimonas;Luteimonas_tolerans	0	0	0	0	0	0	0	0	0	0.0047	0	0	0	0	0	0	0	0
Bacteria;Proteobacteria;Alphaproteobacteria;Rhodobacterales;Rhodobacteraceae;Gemmobacter;Rhodobacter_sp_24-YEA-8	0	0	0	0	0	0	0	0	0	0	0	0	0	0	0	0	0	0
Bacteria;Firmicutes;Clostridia;Clostridiales;Lachnospiraceae;Lachnoclostridium;Lachnoclostridium_sp_YL32	0	0.0044	0	0	0	0	0	0	0	0	0	0	0	0	0	0	0	0
Bacteria;Verrucomicrobia;Verrucomicrobiae;Verrucomicrobiales;Rubritaleaceae;Luteolibacter;Verrucomicrobium_sp_IMCC25902	0	0	0	0	0	0	0	0	0	0	0	0	0	0	0	0	0	0
Bacteria;Actinobacteria;Actinobacteria;Propionibacteriales;Nocardioidaceae;Nocardioides;Nocardioides_opuntiae	0	0	0	0	0	0	0	0	0	0	0	0	0.0041	0	0	0	0	0
Bacteria;Firmicutes;Bacilli;Bacillales;Bacillaceae;Bacillus;Bacillus_thermoamylovorans	0	0	0	0	0	0	0	0	0	0	0	0	0	0	0	0	0	0
Bacteria;Firmicutes;Clostridia;Clostridiales;Ruminococcaceae;Eubacterium_coprostanoligenes_group;Clostridiales_bacterium_42_27	0	0	0	0	0	0.0038	0	0	0	0	0	0	0	0	0	0	0	0
Bacteria;Firmicutes;Clostridia;Clostridiales;Lachnospiraceae;Lachnospiraceae_NK4A136_group;Clostridiales_bacterium_CIEAF_020	0	0	0	0	0	0	0	0	0	0	0	0	0	0	0	0	0	0
Bacteria;Firmicutes;Clostridia;Clostridiales;Ruminococcaceae;Ruminiclostridium_9;Ruminococcaceae_bacterium_D16	0	0	0	0	0	0	0	0	0	0	0	0	0	0	0	0	0	0
Bacteria;Firmicutes;Clostridia;Clostridiales;Family_XI;Tissierella;Tissierella_creatinini	0	0	0	0	0	0	0	0	0	0	0	0	0	0	0	0	0	0
Bacteria;Actinobacteria;Actinobacteria;Actinomycetales;Actinomycetaceae;Actinomyces;Actinomyces_sp_S4-C9	0	0	0	0	0	0	0	0	0	0	0	0	0	0	0	0	0	0
Bacteria;Bacteroidetes;Bacteroidia;Bacteroidales;Rikenellaceae;Alistipes;Faecalibacterium_prausnitzii	0	0	0	0	0	0	0	0	0	0	0	0	0	0	0	0	0	0
Bacteria;Fusobacteria;Fusobacteriia;Fusobacteriales;Leptotrichiaceae;Leptotrichia;Leptotrichia_sp_oral_taxon_212	0	0.0029	0	0	0	0	0	0	0	0	0	0	0	0	0	0	0	0
Bacteria;Firmicutes;Clostridia;Clostridiales;Family_XVIII;Symbiobacterium;Symbiobacterium_thermophilum_IAM_14863	0	0.0029	0	0	0	0	0	0	0	0	0	0	0	0	0	0	0	0
